# Supplementary material for: Predicting Prognosis and Distinguishing Cold and Hot Tumors in Bladder Urothelial Carcinoma Based on Necroptosis-Associated lncRNAs
Source: Front Immunol. 2022 Jul 4;13:916800. doi: 10.3389/fimmu.2022.916800 (PMC9289196; doi:10.3389/fimmu.2022.916800)
Supplement: Appendix T2 — The network information of necroptosis-associated genes and lncRNAs. [file Table_2.xls]

NRG	lncRNA	cor	pvalue	Regulation
BRAF	LINC01146	0.640544481827454	3.44045428998595e-49	postive
BRAF	AC067750.1	0.666729654807473	1.47677656732494e-54	postive
ATRX	AC067750.1	0.508638677796468	1.26479802625349e-28	postive
BRAF	AC087294.1	0.78891272097056	3.70778809445209e-89	postive
ATRX	AC087294.1	0.623816293624715	5.0180642349751e-46	postive
MAP3K7	A2M-AS1	0.546439129915988	1.32968342063733e-33	postive
BRAF	MIR29B2CHG	0.607420886341489	4.17505638709697e-43	postive
MAP3K7	AC008537.2	0.643794272066608	7.92453349413976e-50	postive
TNFRSF1B	AC090559.1	0.639230069741814	6.19920272970174e-49	postive
CYLD	AC090559.1	0.530700568913211	1.87429711548164e-31	postive
DDX58	TTLL11-IT1	0.564623589416595	3.12505534118497e-36	postive
BRAF	AC016571.1	0.599798974909937	8.33985907333847e-42	postive
TSC1	AL390067.1	0.528993670432135	3.1564508227458e-31	postive
BRAF	AL390067.1	0.55408670305594	1.09094068884899e-34	postive
BRAF	LINC01572	0.722685493169774	4.41685211342092e-68	postive
ATRX	LINC01572	0.586846775579567	1.12936261683942e-39	postive
TSC1	AC005519.1	0.535369323115573	4.43683976870843e-32	postive
BRAF	AC005519.1	0.573143428236652	1.60770421248659e-37	postive
ATRX	AC005519.1	0.583554850779483	3.79723188415915e-39	postive
BRAF	AC131934.1	0.632759767298067	1.07938424226949e-47	postive
ATRX	AC131934.1	0.648748233607904	8.16449285682055e-51	postive
BRAF	AL022311.1	0.611421507963932	8.39185287592792e-44	postive
ATRX	AL022311.1	0.524387368995899	1.26966438654204e-30	postive
BRAF	TTC3-AS1	0.653622638154467	8.36763789673384e-52	postive
ATRX	TTC3-AS1	0.534130928576788	6.516425132185e-32	postive
TSC1	AC092910.3	0.615985082593772	1.30845804061521e-44	postive
BRAF	AC092910.3	0.599996347469457	7.7254038905803e-42	postive
ATRX	AC092910.3	0.520661141387259	3.85446323893411e-30	postive
BRAF	AC007619.1	0.648983711225372	7.32070952790577e-51	postive
ATRX	AC007619.1	0.634169098668789	5.82663266377613e-48	postive
TSC1	AC139887.2	0.591432502972975	2.03757617456142e-40	postive
BRAF	AC139887.2	0.744135362330878	3.44642101998385e-74	postive
ATRX	AC139887.2	0.678137328255462	4.53207802174823e-57	postive
BRAF	AC244093.5	0.672571692143828	7.878207233777e-56	postive
ATRX	AC244093.5	0.715688069014696	3.27035211981021e-66	postive
BRAF	AC023794.4	0.818210472381795	4.35238980494476e-101	postive
ATRX	AC023794.4	0.572016493279986	2.39232061294747e-37	postive
BRAF	AC021491.4	0.744952190886802	1.96209028103659e-74	postive
ATRX	AL122035.2	0.503569142479399	5.29007019117074e-28	postive
OTULIN	AC068790.2	0.514470099653915	2.36699510153247e-29	postive
BRAF	AC068790.2	0.755372107858553	1.22339117833007e-77	postive
ATRX	AC068790.2	0.642839652209625	1.22202900100493e-49	postive
TSC1	AC127024.4	0.527727517251372	4.63747279759515e-31	postive
BRAF	AC127024.4	0.61066165946522	1.14016705409827e-43	postive
ATRX	AC127024.4	0.655924847006702	2.81155115975836e-52	postive
TSC1	AL358072.1	0.503456222142516	5.45991099485496e-28	postive
BRAF	AL358072.1	0.532061781617294	1.2342311630924e-31	postive
TSC1	AC078795.1	0.514336541648488	2.46050550054972e-29	postive
BRAF	AC078795.1	0.728848707310944	8.91693177239611e-70	postive
ATRX	AC078795.1	0.708458611288043	2.44142109069303e-64	postive
TRAF2	ARRDC1-AS1	0.501507700846702	9.40160443644439e-28	postive
SIRT1	AL731577.2	0.536083673731272	3.55193442592247e-32	postive
ATRX	AL731577.2	0.540128874100311	9.97746432649115e-33	postive
TSC1	AC092279.1	0.500854622950658	1.12711424600156e-27	postive
BRAF	AC092279.1	0.810939979609061	6.2010996572551e-98	postive
ATRX	AC092279.1	0.542604636278334	4.54801681489027e-33	postive
BRAF	AL450344.3	0.825960644751906	1.31035890354368e-104	postive
ATRX	AL450344.3	0.508816939726799	1.20220737787329e-28	postive
BRAF	AL445309.1	0.789366579131531	2.50609251832368e-89	postive
ATRX	AL445309.1	0.591362297779879	2.09213430090422e-40	postive
FASLG	LINC02195	0.660208762836759	3.60100660601255e-53	postive
KLF9	AL109741.1	0.664931940171306	3.59101542647651e-54	postive
KLF9	ADAMTS9-AS1	0.572355865176742	2.12279322884003e-37	postive
BRAF	AC007128.1	0.712758079563778	1.90857013149595e-65	postive
BRAF	AL133243.3	0.625590359818602	2.36645221959616e-46	postive
ATRX	AL133243.3	0.666763121384578	1.45246344108705e-54	postive
TSC1	AC005253.1	0.540659911705474	8.43476811208686e-33	postive
BRAF	AC005253.1	0.535273989169905	4.57034825638093e-32	postive
ATRX	AC005253.1	0.576092231341275	5.64115292901661e-38	postive
BRAF	AC105339.2	0.548018576063702	7.97541501657452e-34	postive
ATRX	AC105339.2	0.567807967692976	1.04133702516399e-36	postive
BRAF	PDXDC2P-NPIPB14P	0.56679141553647	1.48085527571102e-36	postive
BRAF	AC007285.1	0.599672646675996	8.75830892607764e-42	postive
ATRX	AC007285.1	0.521478833450108	3.02442240328752e-30	postive
BRAF	AC093535.1	0.820851009072867	2.87174155908272e-102	postive
ATRX	AC093535.1	0.550299248737983	3.79412208132841e-34	postive
BRAF	AL008718.3	0.707579530339077	4.08777488021884e-64	postive
ATRX	AL008718.3	0.600634293950974	6.03021758839497e-42	postive
BRAF	AC018616.1	0.776982526573953	7.86452994482725e-85	postive
BRAF	GLYCTK-AS1	0.558374752000959	2.60934091583858e-35	postive
ATRX	GLYCTK-AS1	0.552306648189316	1.96368174309747e-34	postive
ATRX	AC087301.1	0.583856678905795	3.39962552978872e-39	postive
BRAF	CASC20	0.549020408479164	5.758787583435e-34	postive
BRAF	AC002451.1	0.655163689262452	4.0365088091515e-52	postive
BRAF	AC007881.3	0.529812884927692	2.45877788461039e-31	postive
TSC1	AP4B1-AS1	0.520057558995355	4.60812580209962e-30	postive
ATRX	AP4B1-AS1	0.507618018484613	1.69034149690061e-28	postive
BRAF	AC108727.1	0.602890885577501	2.49929126128027e-42	postive
ATRX	AC108727.1	0.63124893628548	2.08297277731699e-47	postive
BRAF	AC138393.2	0.588427326789539	6.27821214906883e-40	postive
ATRX	AC138393.2	0.696575860924624	2.21093725437441e-61	postive
ZBP1	AL139352.1	0.6186131122937	4.42535321037798e-45	postive
TSC1	WARS2-AS1	0.519164049119161	5.99868309706987e-30	postive
BRAF	WARS2-AS1	0.514899879278638	2.08929086557442e-29	postive
ATRX	AC023825.2	0.526305113935838	7.13091597070315e-31	postive
BRAF	MAP3K5-AS1	0.706668815122817	6.95840126094978e-64	postive
ATRX	MAP3K5-AS1	0.515127376711338	1.9555933329108e-29	postive
BRAF	AC009095.1	0.685269000280572	1.06314650385149e-58	postive
ATRX	AC009095.1	0.693134182419697	1.49314212063222e-60	postive
ATRX	AL355102.1	0.506187216822443	2.53412367742181e-28	postive
BRAF	LINC02042	0.813756107468776	3.86679620161272e-99	postive
ATRX	LINC02042	0.503634689749797	5.1938881809491e-28	postive
TSC1	RNF139-AS1	0.504825380395311	3.7190781420523e-28	postive
BRAF	RNF139-AS1	0.573373946176782	1.48188812613484e-37	postive
BRAF	AC002347.1	0.636566008030949	2.02687357824738e-48	postive
BRAF	AC010615.2	0.518318505007731	7.69355898664999e-30	postive
BRAF	AC129507.1	0.549763488244032	4.51988016060149e-34	postive
BRAF	AC078852.2	0.739923728205537	6.08348144090457e-73	postive
ATRX	AC078852.2	0.581961736329377	6.79489379606426e-39	postive
BRAF	AC004466.3	0.542356935136599	4.92137687546043e-33	postive
ATRX	AC004466.3	0.557203728146568	3.86446072636808e-35	postive
BRAF	AL391684.1	0.555907418123951	5.95810693517745e-35	postive
TRIM11	AP002761.1	0.504789450664969	3.75682381678379e-28	postive
TSC1	SUGT1P4-STRA6LP	0.502592021766413	6.95104012337968e-28	postive
BRAF	AL158163.2	0.557869160987203	3.09209218120096e-35	postive
BRAF	AC099811.1	0.54871964901638	6.35093124403935e-34	postive
ATRX	AC099811.1	0.61881256552887	4.07412019206942e-45	postive
BRAF	AC068768.1	0.636866110297319	1.77469260169702e-48	postive
ATRX	EIPR1-IT1	0.52320530245447	1.80853455343946e-30	postive
TSC1	LAMTOR5-AS1	0.519615701885843	5.25054890601124e-30	postive
MAPK8	LAMTOR5-AS1	0.527640118471497	4.76199163185499e-31	postive
OTULIN	LAMTOR5-AS1	0.524233585413624	1.32956917823287e-30	postive
BRAF	LAMTOR5-AS1	0.800786919494108	9.43719315899996e-94	postive
ATRX	LAMTOR5-AS1	0.620695535163074	1.86082550939066e-45	postive
BRAF	AC007314.1	0.658853939677221	6.9226846595714e-53	postive
ATRX	AC007314.1	0.603005624222721	2.38938410594468e-42	postive
BRAF	AL162727.2	0.732187541604656	1.02894935839368e-70	postive
ATRX	AL162727.2	0.629858326006817	3.80258758567681e-47	postive
TSC1	FMR1-IT1	0.536836990776409	2.80760712651378e-32	postive
BRAF	FMR1-IT1	0.612041301521139	6.53152524646863e-44	postive
ATRX	FMR1-IT1	0.620983859777661	1.64964080471717e-45	postive
BRAF	AL049780.1	0.530272870531072	2.13638026752633e-31	postive
BRAF	AC005391.1	0.698413374245386	7.88586619985234e-62	postive
ATRX	AC005391.1	0.562174613387368	7.21774385519281e-36	postive
BRAF	CARMN	0.737631639256159	2.83507388967526e-72	postive
ATRX	CARMN	0.636362878673976	2.21742019933433e-48	postive
BRAF	AC068790.6	0.706545526261002	7.47680480056706e-64	postive
ATRX	AC068790.6	0.626759177101908	1.43838697852804e-46	postive
BRAF	AL929236.1	0.572322195086422	2.14813070004225e-37	postive
BRAF	AC211476.2	0.683055304618258	3.44704498118592e-58	postive
ATRX	AC211476.2	0.600152439215964	7.27141622034161e-42	postive
BRAF	AL157871.5	0.602038605160336	3.48855295643349e-42	postive
ATRX	AL157871.5	0.652842489428487	1.20829640423056e-51	postive
BRAF	AC025682.1	0.597312417886578	2.17733322980826e-41	postive
BRAF	AC089999.2	0.623413021031509	5.94905614942488e-46	postive
BRAF	LINC00641	0.552404595822407	1.901361409057e-34	postive
ATRX	LINC00641	0.622507382953091	8.71044765742904e-46	postive
BRAF	AC025031.2	0.551260423541585	2.76944104837283e-34	postive
ATRX	AC025031.2	0.639656507582923	5.12281464856444e-49	postive
ATRX	AC069549.1	0.511406819459328	5.73160740079331e-29	postive
BRAF	AC019186.1	0.519129345768253	6.06034591522906e-30	postive
TSC1	AL731566.2	0.51563114336038	1.68889885208478e-29	postive
MAPK8	AL731566.2	0.500582822667433	1.21534364972831e-27	postive
BRAF	AL731566.2	0.761572400842581	1.26679723858183e-79	postive
ATRX	AL731566.2	0.656498367629785	2.13945191068384e-52	postive
OTULIN	AC007365.1	0.545930781623923	1.566561966969e-33	postive
BRAF	AC007365.1	0.741238149395783	2.49832576199543e-73	postive
ATRX	AC007365.1	0.632934778898712	1.00000239318792e-47	postive
BRAF	Z98200.1	0.509742631842383	9.23230563047385e-29	postive
BRAF	AC011503.2	0.599531937654714	9.2489201272279e-42	postive
BRAF	NR2F2-AS1	0.75340956452348	5.05217872419586e-77	postive
ATRX	NR2F2-AS1	0.529441183876305	2.75407849227168e-31	postive
ATRX	AL606534.1	0.568246400096502	8.94279969537805e-37	postive
BRAF	AL109923.1	0.758293637947117	1.4447503496277e-78	postive
ATRX	AL109923.1	0.604194974434105	1.49749972149195e-42	postive
BRAF	AL358216.1	0.672816915983366	6.95597406084763e-56	postive
ATRX	AL358216.1	0.562106590306217	7.3867973137149e-36	postive
KLF9	AC027449.1	0.550816505436846	3.20324992368485e-34	postive
BRAF	DHDDS-AS1	0.613745849505871	3.2691111708421e-44	postive
ATRX	DHDDS-AS1	0.634959344015044	4.11785095290292e-48	postive
BRAF	UBE2Q1-AS1	0.542922592466883	4.109579502945e-33	postive
ATRX	UBE2Q1-AS1	0.553301640566212	1.41440103372293e-34	postive
TSC1	AC008543.3	0.513234617352788	3.38510773165903e-29	postive
BRAF	AC008543.3	0.821560719525778	1.37250016789522e-102	postive
ATRX	AC008543.3	0.56571728750601	2.14546013331961e-36	postive
BRAF	AC008731.1	0.547315476606877	1.00166192893579e-33	postive
ATRX	AC008731.1	0.607743823709361	3.67098115822218e-43	postive
FASLG	LINC00426	0.574172307102084	1.11693800763622e-37	postive
TNFRSF1B	LINC00426	0.607409607847968	4.19384897407376e-43	postive
FLT3	LINC00426	0.668382121771604	6.48943590500858e-55	postive
BACH2	LINC00426	0.625380448457476	2.58721450893971e-46	postive
MAPK8	LINC00630	0.516432295639347	1.33696777943479e-29	postive
OTULIN	LINC00630	0.533561679206179	7.77164881332674e-32	postive
BRAF	LINC00630	0.708368184522712	2.57458344680568e-64	postive
ATRX	LINC00630	0.761914973953549	9.80109340019081e-80	postive
BRAF	AC105429.1	0.550786371775746	3.23502319234894e-34	postive
BRAF	UBOX5-AS1	0.63352725602629	7.71850452690525e-48	postive
ATRX	UBOX5-AS1	0.53261400560909	1.04124564578001e-31	postive
ATRX	SNHG4	0.527690617955507	4.68964624245193e-31	postive
BRAF	GTF3C2-AS1	0.81198389342067	2.2290205547605e-98	postive
ATRX	GTF3C2-AS1	0.628178137236443	7.83681465558359e-47	postive
ATRX	AP001793.1	0.558445090980807	2.5483818346335e-35	postive
BRAF	LINC02156	0.734211583145041	2.73507770433803e-71	postive
ATRX	LINC02156	0.544440572200175	2.52910910820307e-33	postive
TSC1	AL021878.2	0.507335783217921	1.83116934901965e-28	postive
BRAF	AL021878.2	0.62451406421812	3.73588189325583e-46	postive
ATRX	AL021878.2	0.508304500219611	1.39093465722649e-28	postive
BRAF	AC023794.1	0.810719976886557	7.68710551670706e-98	postive
ATRX	AC023794.1	0.550429708288617	3.63563654466765e-34	postive
ATRX	AC005954.1	0.50289116873457	6.39417287615882e-28	postive
OTULIN	AC073130.2	0.511816666287518	5.09464970648381e-29	postive
BRAF	AC073130.2	0.68401904516637	2.06825147770337e-58	postive
ATRX	AC073130.2	0.641288232356608	2.46243287527425e-49	postive
BRAF	AP001630.1	0.803129509723482	1.07552608888748e-94	postive
BRAF	AC105137.2	0.557387911118591	3.63335367161062e-35	postive
TSC1	AL354993.2	0.5037150904117	5.07826801887563e-28	postive
BRAF	AL354993.2	0.747490837417017	3.36015702225766e-75	postive
ATRX	AL354993.2	0.572395615311541	2.0932611143022e-37	postive
BRAF	AC121247.1	0.628401086430446	7.12158676498583e-47	postive
BRAF	AC024940.5	0.723938829559522	2.01454510670582e-68	postive
BRAF	AC011442.1	0.677129502315292	7.63638977941466e-57	postive
ATRX	AC011442.1	0.556484300245517	4.91516320220305e-35	postive
KLF9	AP001189.3	0.575951463750069	5.93178467750821e-38	postive
ATRX	AC108463.2	0.522912252858584	1.97388777010773e-30	postive
TSC1	AC100778.2	0.539275715579829	1.30600514908456e-32	postive
ATRX	AC100778.2	0.511187138596419	6.10479625111359e-29	postive
TSC1	SPAG5-AS1	0.556461840673859	4.95215936029361e-35	postive
BRAF	SPAG5-AS1	0.791085459875309	5.63487769059107e-90	postive
ATRX	SPAG5-AS1	0.605317360232949	9.61807504255866e-43	postive
FAS	AL157394.1	0.786534720417328	2.84210068225367e-88	postive
BRAF	AC025031.3	0.676414893348573	1.10409634660878e-56	postive
OTULIN	AC068790.3	0.501431038909029	9.60410174161105e-28	postive
BRAF	AC068790.3	0.712545414067863	2.16740411542706e-65	postive
ATRX	AC068790.3	0.650271090847301	4.02530879452366e-51	postive
BRAF	AC022211.1	0.537047715345023	2.62858473301819e-32	postive
ATRX	AC022211.1	0.545894516900094	1.58497412400061e-33	postive
BRAF	AC022001.3	0.533309282831746	8.40208943680484e-32	postive
ATRX	AC022001.3	0.569703907273977	5.38222053397971e-37	postive
OTULIN	Z98885.3	0.517579809725606	9.55640482861385e-30	postive
BRAF	Z98885.3	0.733103567284312	5.65750733236629e-71	postive
ATRX	Z98885.3	0.714212821071291	7.97149020235904e-66	postive
TSC1	AC006435.2	0.516627149274818	1.26298423560453e-29	postive
OTULIN	AP001020.3	0.514420508753046	2.40129871043905e-29	postive
BRAF	AP001020.3	0.815785657622784	5.08228021702594e-100	postive
ATRX	AP001020.3	0.646402727761894	2.40736364904997e-50	postive
TNFRSF1B	AL133371.2	0.588330021155545	6.50991361346828e-40	postive
BRAF	AC007785.3	0.567045750557794	1.35613324092788e-36	postive
BRAF	AC005730.3	0.531636872805989	1.40644517206432e-31	postive
ATRX	AC005730.3	0.603616115078478	1.88033196603177e-42	postive
ATRX	AC006160.1	0.608923709722052	2.29124754739865e-43	postive
TSC1	AP006621.2	0.575986976143248	5.85709574446272e-38	postive
BRAF	AP006621.2	0.540342327454303	9.32640613412829e-33	postive
BRAF	DCUN1D2-AS	0.515761111989862	1.62614279078711e-29	postive
ATRX	DCUN1D2-AS	0.621476593417839	1.3423230803318e-45	postive
ATRX	AC008966.2	0.545594665486273	1.74565065046558e-33	postive
MAP3K7	TRAF3IP2-AS1	0.555854615932259	6.06386289685845e-35	postive
BRAF	TRAF3IP2-AS1	0.566385244005626	1.70398404285915e-36	postive
ATRX	TRAF3IP2-AS1	0.604759551032552	1.19879039630345e-42	postive
BRAF	AC010300.1	0.762714515382594	5.37606350880166e-80	postive
BRAF	Z93930.3	0.565080671153096	2.67097146364468e-36	postive
OTULIN	AC010186.3	0.51748486550899	9.82609857072855e-30	postive
BRAF	AC010186.3	0.739677020514257	7.18513911021033e-73	postive
ATRX	AC010186.3	0.608194386958787	3.06697869495758e-43	postive
BRAF	KLF7-IT1	0.532373139348188	1.12144637707456e-31	postive
ATRX	KLF7-IT1	0.672279629194384	9.13600873981151e-56	postive
BRAF	AC104984.2	0.600464746158358	6.44095720974095e-42	postive
ATRX	AC104984.2	0.6281719087617	7.85778641167237e-47	postive
BRAF	AC095055.1	0.547821212263193	8.50271708732824e-34	postive
BRAF	AC058791.1	0.578668641072027	2.23965122230077e-38	postive
ATRX	AC058791.1	0.665119406508778	3.27416600372634e-54	postive
ATRX	ATP1B3-AS1	0.525737010451816	8.46314209470116e-31	postive
BRAF	AC027243.2	0.695914894947155	3.19740360771293e-61	postive
ATRX	DLEU2	0.525765193520702	8.3915987331935e-31	postive
BRAF	LINC02569	0.640233340641487	3.95604629853999e-49	postive
BRAF	AC097641.2	0.722299272618148	5.62076206609841e-68	postive
ATRX	AC097641.2	0.503691235487759	5.11230462027286e-28	postive
BRAF	AL592430.1	0.824184138919543	8.70593853021608e-104	postive
ATRX	AL592430.1	0.556700483547893	4.57276001182264e-35	postive
KLF9	AC002398.2	0.514199514346015	2.56024008073575e-29	postive
BRAF	AC253536.6	0.556093706583211	5.5993721114072e-35	postive
TSC1	NCBP2-AS1	0.606159558375408	6.89138485204248e-43	postive
BRAF	NCBP2-AS1	0.716153061266778	2.46671836029482e-66	postive
ATRX	NCBP2-AS1	0.64419867902957	6.59299800186482e-50	postive
BRAF	AC007681.1	0.71263437448726	2.05514247228249e-65	postive
ATRX	AC007681.1	0.554764039934108	8.71492458731766e-35	postive
BRAF	BMS1P4	0.62412836560188	4.39810307942189e-46	postive
BRAF	LINC02886	0.773726509646281	1.07183656822698e-83	postive
TSC1	ZNF436-AS1	0.590361523786724	3.04698697446648e-40	postive
BRAF	ZNF436-AS1	0.642516490413606	1.41451946364614e-49	postive
TSC1	AC024361.3	0.512708382916794	3.94057445713818e-29	postive
BRAF	AC024361.3	0.757949393792513	1.8612217212336e-78	postive
BRAF	AP005432.1	0.818102655173852	4.85874408394236e-101	postive
BRAF	AC008781.2	0.767285179056254	1.65752890213278e-81	postive
ATRX	AC008781.2	0.503213919746309	5.84274995508416e-28	postive
TERT	LINC02765	0.5539319522334	1.1482969137672e-34	postive
MAPK8	AC092127.2	0.536555899084385	3.0653108406953e-32	postive
BRAF	AC007686.3	0.56039388461163	1.32084919570052e-35	postive
BRAF	CRTC3-AS1	0.6883892659792	1.98950550219155e-59	postive
ATRX	CRTC3-AS1	0.506872796301364	2.08770909572274e-28	postive
TSC1	ZKSCAN2-DT	0.502066347124044	8.04804571274049e-28	postive
IDH1	LINC00885	0.516167502421013	1.44441611694803e-29	postive
GATA3	MCF2L-AS1	0.54687129145205	1.15644228506589e-33	postive
BRAF	AC023024.1	0.65212784545398	1.69017751374068e-51	postive
BACH2	AC017104.1	0.64532729993856	3.93988433103684e-50	postive
BRAF	AC006059.1	0.622248210873129	9.71246004923792e-46	postive
ATRX	AC006059.1	0.635808837614812	2.83224740696894e-48	postive
ATRX	AC069542.1	0.546524571580303	1.2935086716777e-33	postive
BRAF	HDAC2-AS2	0.537223649937627	2.48780497124614e-32	postive
BRAF	AL359644.1	0.719845657594429	2.57457783168093e-67	postive
TSC1	AL139397.1	0.536036115694215	3.60498824293981e-32	postive
BRAF	AL139397.1	0.663844856722612	6.12735842056608e-54	postive
OTULIN	AC022973.4	0.521082528002245	3.40191594299987e-30	postive
BRAF	AC022973.4	0.73084280613042	2.46489995877996e-70	postive
ATRX	AC022973.4	0.671089001602054	1.66816891513944e-55	postive
LEF1	TGFB2-AS1	0.536043226268619	3.59700641583341e-32	postive
TSC1	AC092301.1	0.583525529956488	3.83822883586033e-39	postive
BRAF	AC092301.1	0.502870198907607	6.43172845970398e-28	postive
ATRX	AC092301.1	0.575175761174535	7.82027688465442e-38	postive
TSC1	AC138956.2	0.557647054959229	3.33118266424678e-35	postive
BRAF	AC138956.2	0.696916045916268	1.82786275090949e-61	postive
ATRX	AC138956.2	0.709174599785341	1.60217341521852e-64	postive
BRAF	AC073046.1	0.586540638175752	1.26491793286853e-39	postive
BRAF	AC106820.5	0.530962554117156	1.72974149871657e-31	postive
ATRX	AC106820.5	0.512211354116068	4.54756577562516e-29	postive
BRAF	AL136531.1	0.521872770462462	2.69029556792126e-30	postive
BRAF	AP001628.1	0.817825373350084	6.4461382201021e-101	postive
ATRX	AP001628.1	0.533223308022214	8.62818554644229e-32	postive
TSC1	AP001625.2	0.537671117524619	2.16247920012142e-32	postive
BRAF	AP001625.2	0.716998348768457	1.4751843230891e-66	postive
ATRX	AP001625.2	0.511701226297756	5.26661990964397e-29	postive
BRAF	AC020978.1	0.67503888570213	2.23898097207485e-56	postive
ATRX	AC020978.1	0.612806080988622	4.79046486330818e-44	postive
BRAF	AC091906.1	0.800762313885452	9.65346242645182e-94	postive
ATRX	AC091906.1	0.547239976808947	1.02644237892918e-33	postive
TSC1	AL513327.2	0.537826648394802	2.05956430137072e-32	postive
BRAF	AL513327.2	0.683664762537065	2.49606277527695e-58	postive
ATRX	AL513327.2	0.624220110363797	4.23073923628986e-46	postive
BRAF	AC092171.1	0.629131049304439	5.20305202720831e-47	postive
ATRX	AC092171.1	0.663830575928757	6.17042775336359e-54	postive
OTULIN	AC092828.1	0.509717470728015	9.29890091923595e-29	postive
BRAF	AC092828.1	0.824544081412158	5.9419969450678e-104	postive
ATRX	AC092828.1	0.564986036621191	2.75927982604713e-36	postive
MAPK8	TH2LCRR	0.552247452018729	2.00232173365947e-34	postive
BRAF	TH2LCRR	0.691865759701399	2.99832339938932e-60	postive
ATRX	TH2LCRR	0.647821298274884	1.25317914117847e-50	postive
OTULIN	TBL1XR1-AS1	0.501129108053925	1.04444046491324e-27	postive
BRAF	TBL1XR1-AS1	0.754385943512599	2.49910872202994e-77	postive
ATRX	TBL1XR1-AS1	0.618141444341175	5.37991290693995e-45	postive
TSC1	AL354733.3	0.656351156246999	2.29498952085108e-52	postive
BRAF	AC066613.1	0.545047318213958	2.08159760822263e-33	postive
ATRX	AC066613.1	0.629164895720916	5.12777100230882e-47	postive
OTULIN	AC091729.2	0.500100239505199	1.38912481508926e-27	postive
BRAF	AC091729.2	0.610380760533197	1.27668948181564e-43	postive
ATRX	AC091729.2	0.531735683636515	1.36438991565974e-31	postive
TSC1	AC006042.1	0.528487661152211	3.68177093926563e-31	postive
BRAF	AC092756.1	0.586978675498817	1.07549127315978e-39	postive
ATRX	AC092756.1	0.565716084996802	2.1463491497112e-36	postive
OTULIN	OPA1-AS1	0.510495681924615	7.44333882775921e-29	postive
BRAF	OPA1-AS1	0.731964361166257	1.18993034667259e-70	postive
ATRX	OPA1-AS1	0.68380101919403	2.32201987935644e-58	postive
ATRX	AC040904.1	0.553442382337455	1.35013590948503e-34	postive
TSC1	PSPC1-AS2	0.509131037490439	1.09928456417886e-28	postive
BRAF	PSPC1-AS2	0.694312565683435	7.78759676861343e-61	postive
ATRX	PSPC1-AS2	0.521220586524113	3.26539990274402e-30	postive
ATRX	ZNF8-ERVK3-1	0.526273664850737	7.19891210872566e-31	postive
BRAF	AC008676.1	0.607765898591559	3.63881551904049e-43	postive
CD40	AL133346.1	0.558860489166513	2.21607866473476e-35	postive
TSC1	AC092802.2	0.556613208686714	4.70805203226581e-35	postive
BRAF	AC092802.2	0.817180804415349	1.24135470541346e-100	postive
ATRX	AC092802.2	0.665717517941111	2.43732707748876e-54	postive
BRAF	AL139021.2	0.705104538512395	1.72684850622851e-63	postive
ATRX	AL139021.2	0.58664105941331	1.21876425095207e-39	postive
GATA3	GATA3-AS1	0.72993325861192	4.4373423090588e-70	postive
BRAF	AC019183.1	0.612233268624856	6.04301938685384e-44	postive
ATRX	AC019183.1	0.611863562082652	7.01863140241522e-44	postive
BRAF	AC037487.2	0.552217812614519	2.02195047157221e-34	postive
ATRX	AC037487.2	0.674242093776443	3.36578319400723e-56	postive
OTULIN	AC004832.5	0.561591054525765	8.80204898022702e-36	postive
BRAF	AC004832.5	0.662025607750064	1.49090242259366e-53	postive
ATRX	AC004832.5	0.60772426327584	3.69971833946004e-43	postive
BRAF	AC009955.4	0.504911270151373	3.63035947810064e-28	postive
KLF9	AP003071.3	0.51266515972853	3.99001379977293e-29	postive
BRAF	AP001469.2	0.590540737433292	2.84887161506494e-40	postive
ATRX	AP001469.2	0.641577579723843	2.16146107091867e-49	postive
TSC1	LINC02615	0.504006465062751	4.68017179750487e-28	postive
BRAF	LINC02615	0.562068922003823	7.48209227501709e-36	postive
BRAF	FGF12-AS3	0.535473236207517	4.29570897290458e-32	postive
TSC1	ZNF32-AS2	0.504187167782948	4.44894627265864e-28	postive
BRAF	LRP4-AS1	0.603950324327214	1.64883457743861e-42	postive
BRAF	AC006017.1	0.804797542458771	2.25014012944679e-95	postive
ATRX	AC006017.1	0.519043685103018	6.21524815331489e-30	postive
BRAF	AL133243.1	0.568580396401329	7.96230408255413e-37	postive
ATRX	AL133243.1	0.564703214130585	3.0407922491077e-36	postive
KLF9	AC087521.1	0.582956364035962	4.726811304747e-39	postive
BRAF	AC110769.2	0.652379794027066	1.50172321271271e-51	postive
ATRX	AC110769.2	0.639770286562236	4.8684100599378e-49	postive
BRAF	AC090246.1	0.508662835099669	1.25613098671251e-28	postive
BRAF	MIR2052HG	0.795962514452589	7.554751302056e-92	postive
BRAF	AL353801.3	0.567426333040184	1.18867541942332e-36	postive
BRAF	AP001432.1	0.604870846738304	1.14728933076321e-42	postive
ATRX	AP001432.1	0.608321102239809	2.91562474339324e-43	postive
BRAF	AL049539.1	0.594953327645649	5.37005592604844e-41	postive
ATRX	AL049539.1	0.500813673727253	1.13999006566315e-27	postive
BRAF	AL138921.1	0.606353171783947	6.38206803953245e-43	postive
TSC1	LINC00456	0.50095016265282	1.0976294231889e-27	postive
BRAF	LINC00456	0.657339051950826	1.43192906952215e-52	postive
SIRT3	AC132192.2	0.500483338885971	1.2493150090047e-27	postive
BRAF	AC084880.3	0.532936761781276	9.42608406817457e-32	postive
BRAF	FTX	0.698299259230661	8.40918390083207e-62	postive
ATRX	FTX	0.669229796624292	4.24742452084346e-55	postive
BRAF	AL356124.1	0.594542420743289	6.27966080665807e-41	postive
ATRX	AL356124.1	0.66601598341514	2.1029823499828e-54	postive
BRAF	AC006270.1	0.826015317683449	1.23575244931481e-104	postive
ATRX	AC006270.1	0.529855027581276	2.42734103340498e-31	postive
BRAF	AL139260.1	0.508078397351226	1.48325045728887e-28	postive
BRAF	AL645608.1	0.556065176502658	5.65289252615105e-35	postive
TSC1	ANKRD10-IT1	0.573420744504445	1.45756253128706e-37	postive
ATRX	ANKRD10-IT1	0.585479917430336	1.87167103244003e-39	postive
OTULIN	AC073529.1	0.505594791445418	2.9950035287315e-28	postive
BRAF	AC073529.1	0.636485998173756	2.09990729860945e-48	postive
ATRX	AC073529.1	0.602364188380852	3.07163930186388e-42	postive
KLF9	AC093010.2	0.504452309938287	4.12996494841678e-28	postive
BRAF	AC079336.2	0.532504959994161	1.0768260012449e-31	postive
ATRX	FKBP14-AS1	0.544188691794082	2.7417330130721e-33	postive
BRAF	AC139100.2	0.541905212219049	5.68198903782459e-33	postive
BRAF	AC078852.1	0.752976328426288	6.89702186013171e-77	postive
ATRX	AC078852.1	0.592842094971169	1.19703505340168e-40	postive
BRAF	AC010132.4	0.792329138659547	1.89726685390657e-90	postive
ATRX	AC010132.4	0.564182338387602	3.63566606347287e-36	postive
TSC1	AC013403.2	0.527032659984994	5.72369602808814e-31	postive
BRAF	AC020978.2	0.530584187802444	1.94228624432152e-31	postive
ATRX	AC020978.2	0.600681888627781	5.91965718654169e-42	postive
TSC1	AC106037.2	0.53358654954149	7.71211993166262e-32	postive
OTULIN	AC106037.2	0.51134194253227	5.839407935106e-29	postive
BRAF	AC106037.2	0.712837817881034	1.8196428122694e-65	postive
ATRX	AC106037.2	0.630241982698395	3.22177637418929e-47	postive
BRAF	AC124283.3	0.559068106562211	2.06645248585603e-35	postive
ATRX	AC124283.3	0.588076406549101	7.15438841320582e-40	postive
ATRX	AC138207.4	0.552234652831973	2.01077476869963e-34	postive
BRAF	AC006480.2	0.584457589982333	2.72675660317688e-39	postive
ATRX	AC006480.2	0.549261891220367	5.32317988230794e-34	postive
BRAF	AC087286.2	0.552023761737731	2.1552500189385e-34	postive
ATRX	AC087286.2	0.670148654646514	2.6785341929309e-55	postive
BRAF	AC005828.4	0.781040946408153	2.84753582288684e-86	postive
BRAF	PTPRK-AS1	0.524821983385985	1.11441918827354e-30	postive
ATRX	PTPRK-AS1	0.50508586395707	3.45641233654831e-28	postive
BRAF	AC068790.7	0.699517322230995	4.22881722654969e-62	postive
ATRX	AC068790.7	0.629719535060731	4.0373378986711e-47	postive
BRAF	AL139353.2	0.671375962585662	1.44321069963378e-55	postive
ATRX	AL139353.2	0.597208995092776	2.26558646024877e-41	postive
BRAF	AC100823.1	0.728972706217182	8.23448971059678e-70	postive
ATRX	AC100823.1	0.511383279624582	5.77049223836774e-29	postive
BRAF	MCCC1-AS1	0.581789828640734	7.23384655128603e-39	postive
BRAF	AC087289.1	0.652702130580092	1.2907205766256e-51	postive
ATRX	AC087289.1	0.548344542091101	7.17449041851179e-34	postive
KLF9	MBNL1-AS1	0.528120136516296	4.11667286833367e-31	postive
BRAF	MANEA-DT	0.532447641088257	1.09600805178436e-31	postive
ATRX	MANEA-DT	0.570955731894104	3.47287745140308e-37	postive
BRAF	AL353804.1	0.602119127353952	3.38049866708192e-42	postive
ATRX	AL353804.1	0.705306984716092	1.53572516247733e-63	postive
BRAF	AC022784.6	0.756363414589053	5.94613576713313e-78	postive
BRAF	AL157400.4	0.557230688862406	3.82974363828943e-35	postive
BRAF	NDUFB2-AS1	0.66485607092787	3.72773061154394e-54	postive
OTULIN	AC005522.1	0.504104325692885	4.5535140763518e-28	postive
BRAF	AC005522.1	0.755681568764171	9.77040900762622e-78	postive
ATRX	AC005522.1	0.610788873758053	1.08319876030931e-43	postive
BRAF	AC020663.3	0.558531952915623	2.4750455410369e-35	postive
BRAF	AC004263.1	0.545265842505889	1.94042002442779e-33	postive
ATRX	GRK5-IT1	0.646610699409608	2.18810899858162e-50	postive
BRAF	AL078587.1	0.552880829518969	1.62516584867687e-34	postive
BRAF	AC007390.1	0.69201365027279	2.7647588797963e-60	postive
ATRX	AC007390.1	0.627490296891436	1.05233957465274e-46	postive
ATRX	AC093423.2	0.625232121443568	2.75540370763952e-46	postive
ATRX	MKNK1-AS1	0.658114266685211	9.87696944351796e-53	postive
BRAF	AC092794.1	0.684019096182921	2.06819544377047e-58	postive
ATRX	AC092794.1	0.569900591596635	5.02481630536151e-37	postive
BRAF	LINC-PINT	0.522432246892617	2.27760462961965e-30	postive
ATRX	LINC-PINT	0.601919280003244	3.65500154940944e-42	postive
BRAF	AP005057.1	0.622218175797621	9.83573015263571e-46	postive
ATRX	AP005057.1	0.506017669806654	2.65834335389477e-28	postive
BRAF	AC103746.1	0.753599233081065	4.40765699693293e-77	postive
TSC1	SLC25A25-AS1	0.632246513000501	1.35003564510002e-47	postive
BRAF	AC253576.2	0.684004724113547	2.08404070129057e-58	postive
BRAF	AC005021.1	0.652443312413294	1.45759978871266e-51	postive
ATRX	AC005021.1	0.58117969799171	9.03086188579229e-39	postive
BRAF	AC009754.1	0.733364647217796	4.76859337362294e-71	postive
ATRX	AC009754.1	0.561343050992116	9.57542965041691e-36	postive
OTULIN	AC211433.1	0.513790473050563	2.88234698227697e-29	postive
BRAF	AC211433.1	0.75760805417227	2.3916260775146e-78	postive
ATRX	AC211433.1	0.609693590346552	1.68280558680686e-43	postive
OTULIN	AC024267.5	0.503137259824984	5.96930888098939e-28	postive
BRAF	AC024267.5	0.701355665399439	1.48863231706726e-62	postive
ATRX	AC024267.5	0.696497951036013	2.30932382975575e-61	postive
TSC1	AC015849.3	0.503865053977262	4.86936847044325e-28	postive
BRAF	AC015849.3	0.516643172517939	1.2570836918839e-29	postive
ATRX	AC015849.3	0.653142874827545	1.04903247702237e-51	postive
OTULIN	AC005828.1	0.50534394739031	3.21426672527978e-28	postive
BRAF	AC005828.1	0.821290369038826	1.81894330533286e-102	postive
ATRX	AC005828.1	0.555849044118921	6.07513032328947e-35	postive
TSC1	AC090589.3	0.604753750476999	1.20153648530766e-42	postive
BRAF	AC145423.2	0.565249992239505	2.51989598417586e-36	postive
BRAF	AC124069.1	0.807112595712652	2.50198740800439e-96	postive
ATRX	AC124069.1	0.509648662849832	9.48345285216114e-29	postive
TNFRSF1B	LINC00861	0.56274784647815	5.93714483526463e-36	postive
FLT3	LINC00861	0.759346151849776	6.64212522829832e-79	postive
OTULIN	DLEU1	0.50434037660846	4.26177237874924e-28	postive
BRAF	DLEU1	0.790532938163916	9.11759054231348e-90	postive
ATRX	DLEU1	0.586134724339176	1.46979047382129e-39	postive
BRAF	AC007128.2	0.669645649487492	3.44822922290805e-55	postive
BRAF	AC025287.3	0.638082309656517	1.03422836697092e-48	postive
ATRX	AC025287.3	0.555174635495048	7.6037625047556e-35	postive
BRAF	AC006001.2	0.73191072982443	1.23220206261273e-70	postive
BRAF	AC006566.1	0.79723092243445	2.4143463154313e-92	postive
ATRX	AC006566.1	0.509395766988231	1.01933938974792e-28	postive
BRAF	AP005899.1	0.576033751210849	5.76013899363743e-38	postive
ATRX	AP005899.1	0.638935846012156	7.06979339544567e-49	postive
BRAF	GSN-AS1	0.602370056059683	3.06459763505744e-42	postive
ATRX	GSN-AS1	0.687219596511246	3.73821371457623e-59	postive
BRAF	AL008633.1	0.751150865059936	2.542097179456e-76	postive
BRAF	AC004076.2	0.549971784355729	4.22269207050996e-34	postive
BRAF	AC007546.1	0.558103634148848	2.85811008145672e-35	postive
BRAF	AC008114.1	0.651841142901539	1.93329186246696e-51	postive
ATRX	AC008114.1	0.585612597742458	1.78229004692934e-39	postive
TRIM11	AL139288.1	0.83740056751439	3.86687772014444e-110	postive
BRAF	AC005899.7	0.581151904822296	9.12249919694271e-39	postive
TSC1	AC073487.1	0.558017867684538	2.94159041258609e-35	postive
BRAF	AC073487.1	0.648717273904115	8.28237541131413e-51	postive
ATRX	AC073487.1	0.666819000558707	1.41274986302795e-54	postive
FASLG	LINC01943	0.51993501984974	4.77806087107248e-30	postive
TNFRSF1B	LINC01943	0.615806656794379	1.40787458253322e-44	postive
BRAF	AC013356.2	0.52282624340724	2.02519611865132e-30	postive
KLF9	HAND2-AS1	0.517184982725024	1.07283221890049e-29	postive
BRAF	AC022079.2	0.515132968880623	1.95241571041697e-29	postive
TSC1	ZNF252P-AS1	0.51937737453599	5.63303340877785e-30	postive
BRAF	ZNF252P-AS1	0.639372217790462	5.81756066350379e-49	postive
TSC1	AC092611.1	0.555615508352836	6.5664993112338e-35	postive
BRAF	AC092611.1	0.73087428755546	2.41514553345185e-70	postive
ATRX	AC092611.1	0.523054348914148	1.89192302266269e-30	postive
BRAF	HID1-AS1	0.546851135544477	1.16400118556831e-33	postive
TSC1	AC010201.2	0.562356482518859	6.78433643588001e-36	postive
BRAF	AC010201.2	0.644514641163844	5.7092680167582e-50	postive
BRAF	AL137779.1	0.530711324283124	1.86813402007714e-31	postive
ATRX	AL137779.1	0.63335131994531	8.33596848793651e-48	postive
BRAF	AC009087.1	0.583229745640413	4.27712180633174e-39	postive
BRAF	ADAMTSL4-AS1	0.530099935903748	2.25236201550226e-31	postive
ATRX	ADAMTSL4-AS1	0.60289259663693	2.49761601784423e-42	postive
BRAF	AC099811.5	0.571430162414966	2.94011911990488e-37	postive
ATRX	AC099811.5	0.662055595026554	1.46928379065988e-53	postive
BRAF	AC018752.1	0.60115188648783	4.93019820546448e-42	postive
ATRX	AC018752.1	0.759443832361076	6.17871172515039e-79	postive
BRAF	AC103769.1	0.647294426333814	1.59769897156119e-50	postive
ATRX	AC103769.1	0.528956523368738	3.19235371499323e-31	postive
TSC1	AL080317.2	0.517260639391206	1.04932601521508e-29	postive
BRAF	AL080317.2	0.791024143789579	5.9444132525096e-90	postive
ATRX	AL080317.2	0.535215246003749	4.65458483277031e-32	postive
BNIP3	MEG3	0.533449146518972	8.04673517440914e-32	postive
ATRX	AC008434.1	0.591003980448656	2.39395619391906e-40	postive
OTULIN	AC004832.4	0.504968223223332	3.57268720599951e-28	postive
BRAF	AC004832.4	0.625956706957261	2.02500120737482e-46	postive
ATRX	AC004832.4	0.646025927221143	2.86153584774739e-50	postive
BRAF	AC011477.2	0.525419633712016	9.31166186370485e-31	postive
BRAF	STX18-AS1	0.511277027038803	5.94927809772484e-29	postive
ATRX	STX18-AS1	0.537127353316121	2.56390937044981e-32	postive
FASLG	AC015819.1	0.545328648479564	1.90162692913149e-33	postive
TNFRSF1B	AC015819.1	0.583316108442598	4.1440741619071e-39	postive
FLT3	AC015819.1	0.606865798318963	5.20671342969565e-43	postive
BRAF	AC092794.2	0.719215826287507	3.79505825552391e-67	postive
ATRX	AC092794.2	0.553361209939058	1.38683920227729e-34	postive
KLF9	MIR100HG	0.576443099117413	4.9766956833099e-38	postive
ATRX	GAS8-AS1	0.507841364551469	1.58653247039022e-28	postive
BRAF	AC115102.1	0.589267448818967	4.58906372943147e-40	postive
ATRX	AC115102.1	0.553338729511024	1.39717753015561e-34	postive
BRAF	AC004943.1	0.615621820975974	1.51876035692071e-44	postive
ATRX	AC004943.1	0.575909063007159	6.02219733329887e-38	postive
BRAF	AL117329.1	0.792167080100768	2.1873317333546e-90	postive
ATRX	AL117329.1	0.619098430093637	3.61838906305806e-45	postive
BRAF	AC025031.1	0.811958350738842	2.28570282350033e-98	postive
ATRX	AC025031.1	0.557725944921245	3.24423446433075e-35	postive
BRAF	AL158834.2	0.644434720138918	5.92102781337833e-50	postive
OTULIN	AL354726.1	0.506227227164605	2.50565686570523e-28	postive
BRAF	AL354726.1	0.667338345605725	1.09154108384984e-54	postive
ATRX	AL354726.1	0.679268871717684	2.5165652897628e-57	postive
TSC1	LINC00894	0.555617046934613	6.56313672750576e-35	postive
BRAF	LINC00894	0.635502283555056	3.24223873645757e-48	postive
ATRX	LINC00894	0.526032091845827	7.74304538210911e-31	postive
CDKN2A	AL449423.1	0.581294231935743	8.66275349195888e-39	postive
BRAF	U47924.1	0.659825731840091	4.3333402573456e-53	postive
ATRX	C1RL-AS1	0.519934249580303	4.77914842656201e-30	postive
TSC1	GHRLOS	0.551066994386385	2.9508111622569e-34	postive
BRAF	GHRLOS	0.618668242795544	4.3253730319883e-45	postive
ZBP1	U62317.3	0.686815404482204	4.64535342159926e-59	postive
BRAF	AL450384.1	0.812659851539074	1.14524809867881e-98	postive
ATRX	AL450384.1	0.535003087837418	4.97180574916375e-32	postive
TNFRSF1B	LINC02285	0.657525078221828	1.30996248125031e-52	postive
BRAF	AC007255.1	0.568455567018116	8.31563103945011e-37	postive
BRAF	SGMS1-AS1	0.54582474431407	1.62100315682753e-33	postive
ATRX	SGMS1-AS1	0.591678771362852	1.85710612963462e-40	postive
BRAF	RNF216-IT1	0.569529937960049	5.71925838424325e-37	postive
ATRX	RNF216-IT1	0.648251116862442	1.02755948028902e-50	postive
BRAF	AC020891.3	0.52456468652254	1.20389945100131e-30	postive
ATRX	AC020891.3	0.56323464392432	5.02821979836015e-36	postive
KLF9	AP003071.4	0.588268225514512	6.6614372304074e-40	postive
BRAF	ARAP1-AS2	0.504358568653581	4.24007082548837e-28	postive
ATRX	ARAP1-AS2	0.645154936269719	4.26277911650102e-50	postive
LEF1	AL158166.1	0.517063960004716	1.11152038032434e-29	postive
LEF1	LINC01852	0.504508889380418	4.06488078270623e-28	postive
TSC1	AC024361.1	0.532580908946334	1.05191999228406e-31	postive
BRAF	AC024361.1	0.681540296669018	7.66406096743101e-58	postive
BRAF	LINC02466	0.564330963710199	3.45506810214093e-36	postive
BRAF	AL445231.1	0.575959975605517	5.91379722222561e-38	postive
TSC1	AC006557.1	0.525149508282782	1.00997451191802e-30	postive
BRAF	SRI-AS1	0.849945931213785	1.01446624611248e-116	postive
ATRX	SRI-AS1	0.554679033392602	8.96431166964073e-35	postive
OTULIN	AC004837.2	0.50030275352753	1.3133949879866e-27	postive
BRAF	AC004837.2	0.711832222051254	3.31739765629414e-65	postive
ATRX	AC004837.2	0.64410007705342	6.8956138494377e-50	postive
BRAF	GSTCD-AS1	0.690596046441719	6.00339044899193e-60	postive
ATRX	GSTCD-AS1	0.629768457504651	3.95299500779611e-47	postive
BRAF	AL365436.2	0.652409668430617	1.48080815630904e-51	postive
ATRX	AL365436.2	0.520141973236541	4.49455210094417e-30	postive
TSC1	AC002128.1	0.594717971420374	5.87374231438894e-41	postive
BRAF	AC002128.1	0.739084433373717	1.07083456251462e-72	postive
ATRX	AC002128.1	0.532229269955053	1.17223409956117e-31	postive
BRAF	AC121764.1	0.607326317022385	4.33525086454044e-43	postive
ATRX	AC121764.1	0.527333324619435	5.22583623755532e-31	postive
BRAF	AC068196.1	0.521011798211584	3.47402643250496e-30	postive
BRAF	AL731563.3	0.522691823557069	2.10803636779707e-30	postive
BRAF	AL157838.1	0.725956245862712	5.64179356882382e-69	postive
ATRX	AL157838.1	0.616423958314587	1.09255689674929e-44	postive
FLT3	AL133467.1	0.511762499183612	5.17463958512102e-29	postive
BACH2	AL133467.1	0.652088856771164	1.72136556865557e-51	postive
OTULIN	CDC42-IT1	0.510663782632452	7.09340659727366e-29	postive
BRAF	CDC42-IT1	0.782635629622417	7.5805523301147e-87	postive
ATRX	CDC42-IT1	0.638410630232796	8.93570483996522e-49	postive
ATRX	AC012568.1	0.589638784832238	3.99425145966933e-40	postive
BRAF	AC004771.1	0.629194878177384	5.06198685197593e-47	postive
ATRX	AC004771.1	0.547480310999642	9.49598808679911e-34	postive
BRAF	AC026771.1	0.67204521498415	1.02880889512522e-55	postive
ATRX	AC026771.1	0.619999269908817	2.48781511916622e-45	postive
TSC1	AC021491.2	0.52310732206162	1.86223580210875e-30	postive
BRAF	AC021491.2	0.777611210057457	4.7251405257126e-85	postive
BRAF	AC011815.2	0.501433345547408	9.59794649156954e-28	postive
BRAF	AC023034.1	0.66490988440217	3.63023841054126e-54	postive
ATRX	AC023034.1	0.503515259268288	5.37045321822895e-28	postive
TRAF2	AL441992.1	0.545379681214253	1.87067172171751e-33	postive
BRAF	AC244093.4	0.639272114101497	6.08380612737502e-49	postive
ATRX	AC244093.4	0.613507553018607	3.60215009161895e-44	postive
BRAF	AC073534.2	0.758585808821815	1.16488449062365e-78	postive
BRAF	AC005104.1	0.645626869350754	3.43538004135091e-50	postive
ATRX	AC005104.1	0.645514455674528	3.61670675708526e-50	postive
OTULIN	AC004884.2	0.510821062777392	6.7807471931379e-29	postive
BRAF	AC004884.2	0.704285578903136	2.77257701363786e-63	postive
ATRX	AC004884.2	0.643448980421431	9.27023586847385e-50	postive
ATRX	LINC02649	0.555255678299351	7.4016251613465e-35	postive
BACH2	LINC01215	0.581270335785671	8.73830731845445e-39	postive
BRAF	AC132807.2	0.516150941004237	1.45141317383457e-29	postive
ATRX	C1QTNF7-AS1	0.5056884587641	2.91697656942432e-28	postive
BRAF	AP001107.1	0.581078269820927	9.36975884387923e-39	postive
ATRX	AP001107.1	0.616375415143543	1.1145831695322e-44	postive
BRAF	AL121574.1	0.55843213080855	2.55950679004198e-35	postive
OTULIN	AC022272.1	0.510504501636465	7.42456206822435e-29	postive
BRAF	AC022272.1	0.82226202227197	6.59590962812434e-103	postive
ATRX	AC022272.1	0.648326134387178	9.92537350688481e-51	postive
TSC1	AC084018.2	0.509514664795764	9.85330494672618e-29	postive
BRAF	AC084018.2	0.507332360971679	1.83294621832165e-28	postive
ATRX	AC084018.2	0.545587034881665	1.7499431806614e-33	postive
BRAF	AP001178.1	0.631959055234768	1.52998352702188e-47	postive
ATRX	AP001178.1	0.503810720936167	4.94405466659557e-28	postive
BRAF	AC087276.2	0.571821140260937	2.56255989104424e-37	postive
ATRX	AC087276.2	0.643992174085666	7.24257765264976e-50	postive
BRAF	Z82243.1	0.510243603015029	8.00030326926978e-29	postive
ATRX	Z82243.1	0.635022632363574	4.00478095544327e-48	postive
BRAF	AC011389.1	0.555783711816092	6.20880275483593e-35	postive
BRAF	AC138932.4	0.596823322029906	2.6270823809808e-41	postive
ATRX	AC138932.4	0.59910633087785	1.09047933530413e-41	postive
ATRX	STARD13-AS	0.582038848915015	6.60666571401688e-39	postive
BRAF	YEATS2-AS1	0.624340092292516	4.02135880292221e-46	postive
ATRX	YEATS2-AS1	0.588001944174606	7.35533808677219e-40	postive
BRAF	AC107419.1	0.755090920111664	1.50027074809237e-77	postive
ATRX	AC107419.1	0.510040642778527	8.47851267944853e-29	postive
ATRX	AL133445.2	0.618362432951265	4.90963711960393e-45	postive
BRAF	AC025178.1	0.61887608549232	3.96817520561148e-45	postive
FLT3	AC090825.1	0.548539439179289	6.73419796148538e-34	postive
FASLG	LINC01914	0.510037556402013	8.48599860484158e-29	postive
ATRX	AC022154.1	0.581325808820376	8.56390666866803e-39	postive
BRAF	LINC02163	0.620495404383622	2.02295957193149e-45	postive
BRAF	AC018410.1	0.569280993429458	6.23819381424734e-37	postive
ATRX	AC018410.1	0.573834083752327	1.25918109793483e-37	postive
TSC1	AL021368.2	0.523231885753706	1.79423075666664e-30	postive
BRAF	AL021368.2	0.673043668810885	6.19890246530532e-56	postive
ATRX	AL021368.2	0.607467170607216	4.09880613051242e-43	postive
LEF1	LINC02178	0.509840459588271	8.97782953726154e-29	postive
BRAF	AL031670.1	0.530049234191027	2.28753155314075e-31	postive
ATRX	AL031670.1	0.641018394698767	2.78041105687121e-49	postive
ATRX	WWTR1-IT1	0.534480183276752	5.84789648646288e-32	postive
MAP3K7	MAGEA10-MAGEA5	0.500834747876726	1.13334559270913e-27	postive
BRAF	MAL2-AS1	0.841765799915275	2.30550909997651e-112	postive
ATRX	MAL2-AS1	0.520843892883765	3.65131821964904e-30	postive
BRAF	AC234775.2	0.691033349417974	4.72853649463772e-60	postive
ATRX	AC234775.2	0.64366866198125	8.39002929927107e-50	postive
BRAF	AC011472.4	0.535028830412775	4.93220335427348e-32	postive
BRAF	AL121989.1	0.683901580925026	2.20134654809161e-58	postive
ATRX	AL121989.1	0.639135728333107	6.46609559543984e-49	postive
TSC1	AC011466.3	0.501314060348812	9.9214265846631e-28	postive
ATRX	AC011466.3	0.507731370108327	1.63684431411973e-28	postive
OTULIN	WASHC5-AS1	0.527687658699318	4.69385551583731e-31	postive
BRAF	WASHC5-AS1	0.803514245266745	7.50747021343486e-95	postive
ATRX	WASHC5-AS1	0.675285573062737	1.9730000955118e-56	postive
TSC1	AL021707.4	0.536305485293496	3.3145167487306e-32	postive
BRAF	AL021707.4	0.665678547074517	2.48470640047101e-54	postive
ATRX	AL021707.4	0.561223129585172	9.97315849336201e-36	postive
BRAF	AC067852.3	0.52979472010005	2.47245205372466e-31	postive
ATRX	AC067852.3	0.703498507169846	4.36355850248408e-63	postive
BRAF	RORA-AS1	0.63360624881295	7.45623736436716e-48	postive
ATRX	RORA-AS1	0.649477700169022	5.82143806220149e-51	postive
BRAF	AL356299.2	0.5221284038643	2.49328412771424e-30	postive
BRAF	AC078846.1	0.688560149109549	1.81391982584653e-59	postive
ATRX	AC078846.1	0.537139474259651	2.55420477172819e-32	postive
TSC1	AL359878.1	0.540187824996008	9.79329131261605e-33	postive
BRAF	AL359878.1	0.815366059167458	7.74734114332834e-100	postive
ATRX	AL359878.1	0.539594965034901	1.18094882481569e-32	postive
ATRX	AC127024.2	0.561944898466555	7.8045356506632e-36	postive
BRAF	AC005225.2	0.694707376858605	6.25721149534508e-61	postive
BRAF	AC011447.3	0.634737387738108	4.53999380772273e-48	postive
TSC1	STAM-AS1	0.6002739966075	6.93627020822196e-42	postive
BRAF	AC009318.3	0.775648138614039	2.30626035514722e-84	postive
ATRX	AC009318.3	0.503304053634245	5.69733501997074e-28	postive
ATRX	PAXIP1-AS2	0.544367694004567	2.58889271722214e-33	postive
DNMT1	AC099850.3	0.573088724924755	1.63908125004783e-37	postive
PLK1	AC099850.3	0.613797747292882	3.20073054314577e-44	postive
BRAF	AC005332.3	0.550860573959917	3.15733893097554e-34	postive
BRAF	AC004477.2	0.532669067098017	1.02372410481978e-31	postive
FASLG	AC006369.1	0.613731605658898	3.28813082697149e-44	postive
TNFRSF1B	AC006369.1	0.576275535124143	5.28374540676858e-38	postive
FLT3	AC006369.1	0.552189312065804	2.04100457357894e-34	postive
OTULIN	AC004943.2	0.526781946044927	6.17449409509682e-31	postive
BRAF	AC011405.1	0.69881950104695	6.27238061757398e-62	postive
ATRX	AC011405.1	0.627082961696828	1.25260828001381e-46	postive
TSC1	LINC01409	0.56631376461285	1.7465599121771e-36	postive
BRAF	LINC01409	0.757499937954803	2.58908988010399e-78	postive
ATRX	LINC01409	0.629127854291455	5.21021471073636e-47	postive
BRAF	AC011933.3	0.586561918678618	1.25499499433887e-39	postive
ATRX	AC011933.3	0.582653105168664	5.28058250425566e-39	postive
BRAF	AC026704.1	0.530563938191196	1.95436260101739e-31	postive
BRAF	RABGAP1L-AS1	0.507538268174127	1.72901228187048e-28	postive
AXL	LINC02104	0.536853401828435	2.79324221808734e-32	postive
BRAF	AP001469.1	0.522594975891773	2.16978989655415e-30	postive
ATRX	AP001469.1	0.533177363149804	8.75146794612226e-32	postive
BRAF	FBXO30-DT	0.551513697962532	2.5485441665731e-34	postive
ATRX	FBXO30-DT	0.626147311831986	1.86715624751686e-46	postive
BRAF	LNX1-AS2	0.584003941127833	3.22089107181998e-39	postive
OTULIN	AC016405.1	0.513589532951566	3.05494252575748e-29	postive
BRAF	AC016405.1	0.781806658501388	1.51039463124198e-86	postive
ATRX	AC016405.1	0.60001626928064	7.6659340741271e-42	postive
BRAF	DENND6A-AS1	0.61578121226568	1.42264900411325e-44	postive
ATRX	DENND6A-AS1	0.601162576365854	4.90971408171385e-42	postive
AXL	GAS6-DT	0.591391066752638	2.06960439301277e-40	postive
TSC1	AC018521.6	0.508602268607367	1.27797253039825e-28	postive
BRAF	AC018521.6	0.685501056985472	9.39242083235083e-59	postive
ATRX	AC018521.6	0.544287605376594	2.6562047904958e-33	postive
BRAF	AC007684.2	0.769463016646926	3.07066291617839e-82	postive
ATRX	AC007684.2	0.595049057707705	5.17764843545765e-41	postive
BRAF	AC099482.1	0.799924337474529	2.08441543138583e-93	postive
BRAF	AL031716.1	0.563623020194795	4.40306642461414e-36	postive
TSC1	MIRLET7A1HG	0.520497039165546	4.04637782622298e-30	postive
OTULIN	MIRLET7A1HG	0.511518119777025	5.55123253284354e-29	postive
BRAF	MIRLET7A1HG	0.807008447546947	2.76361350888207e-96	postive
ATRX	MIRLET7A1HG	0.652207055224538	1.62853134571996e-51	postive
BRAF	Z93403.1	0.595159895283759	4.96339590561046e-41	postive
BRAF	AL353804.2	0.658110741266847	9.89369052189766e-53	postive
ATRX	AL353804.2	0.680854933908475	1.09837728131036e-57	postive
TSC1	AC079160.1	0.50773090712915	1.63705938016057e-28	postive
BRAF	AC079160.1	0.753321689200672	5.38172145011308e-77	postive
BRAF	AC034102.8	0.816195029962227	3.36492152232792e-100	postive
ATRX	AC034102.8	0.502174618796676	7.80893085222438e-28	postive
OTULIN	FO680682.1	0.512290587558308	4.44495302737217e-29	postive
BRAF	FO680682.1	0.626336226676151	1.72275857000764e-46	postive
ATRX	FO680682.1	0.653925439833477	7.25338723214795e-52	postive
MAPK8	AC007622.2	0.503388168011343	5.56486031869046e-28	postive
OTULIN	AC007622.2	0.510959735557769	6.51640310965113e-29	postive
BRAF	AC007622.2	0.8043868120111	3.31218285124457e-95	postive
ATRX	AC007622.2	0.693025395828052	1.58536980478504e-60	postive
BRAF	AC011978.1	0.510976505149921	6.48513476021924e-29	postive
FLT3	LINC01781	0.586070565145576	1.50505205242372e-39	postive
BRAF	PCAT1	0.573850570529819	1.25184904067784e-37	postive
TSC1	AC139887.1	0.534109862059352	6.55908433527833e-32	postive
BRAF	AC139887.1	0.695143429009293	4.91193947786405e-61	postive
ATRX	AC139887.1	0.604215295820156	1.48556694851717e-42	postive
TSC1	C21orf62-AS1	0.508976866705208	1.1486656585017e-28	postive
MAPK8	C21orf62-AS1	0.502390565292337	7.352788949524e-28	postive
BRAF	C21orf62-AS1	0.72308397644245	3.44286755627468e-68	postive
ATRX	C21orf62-AS1	0.514254859592077	2.51948515420833e-29	postive
MAPK8	H3-3A-DT	0.536141422040063	3.48855025658322e-32	postive
BRAF	H3-3A-DT	0.734351529227321	2.49452858997451e-71	postive
ATRX	H3-3A-DT	0.557924750960577	3.03495936083684e-35	postive
TSC1	C1orf220	0.537356908053422	2.3861630817364e-32	postive
BRAF	C1orf220	0.563810948167036	4.12883739254449e-36	postive
TNFRSF1B	AL365361.1	0.615903753525739	1.35287953347822e-44	postive
FLT3	AL365361.1	0.737111211021473	4.0119318481815e-72	postive
BRAF	AC124312.2	0.783066024265001	5.29346900278872e-87	postive
ATRX	AC124312.2	0.521983959517825	2.60278109455078e-30	postive
OTULIN	AL031666.3	0.507068199092384	1.97537044796496e-28	postive
BRAF	AL031666.3	0.823207035456165	2.4446707679883e-103	postive
ATRX	AL031666.3	0.598754823166586	1.24913762239367e-41	postive
TSC1	AL590729.1	0.521735581791914	2.8022923036604e-30	postive
BRAF	AL590729.1	0.756830330040112	4.22796130741019e-78	postive
ATRX	AL590729.1	0.677171832534917	7.47117897717352e-57	postive
TSC1	AC010998.2	0.504670348689823	3.88467334989144e-28	postive
TSC1	AC129510.1	0.540769906506098	8.14605380616266e-33	postive
BRAF	AC129510.1	0.544027941069012	2.88657953586733e-33	postive
ATRX	AC129510.1	0.575266657899232	7.57134038704874e-38	postive
BRAF	AL121652.1	0.803345319730678	8.79198572905206e-95	postive
ATRX	AL121652.1	0.536373661374761	3.24474960950259e-32	postive
BRAF	AC009704.2	0.638669678079116	7.96126359522937e-49	postive
ATRX	AC009704.2	0.568021288789243	9.67016251013254e-37	postive
BRAF	AC024581.1	0.507731583482108	1.63674520577104e-28	postive
BRAF	AP000692.1	0.630532070105448	2.84184531243578e-47	postive
ATRX	AP000692.1	0.588121955683128	7.0341572250274e-40	postive
ATRX	PRR7-AS1	0.56895677504649	6.98449747352624e-37	postive
TSC1	AF117829.1	0.508742407719083	1.22799536063233e-28	postive
BRAF	AF117829.1	0.648436532537046	9.43140064286786e-51	postive
ATRX	AF117829.1	0.537642090396288	2.18224225351724e-32	postive
BRAF	AC245884.1	0.52962242910375	2.60594774925528e-31	postive
TSC1	AL512770.1	0.505446443481316	3.1228211810879e-28	postive
BRAF	AC245884.9	0.705738569949859	1.19555702966186e-63	postive
ATRX	AC245884.9	0.507147780438663	1.9313498284305e-28	postive
BRAF	ZNF775-AS1	0.617450240737875	7.1585530552074e-45	postive
ATRX	ZNF775-AS1	0.506240584306259	2.49622398881726e-28	postive
BRAF	AC063943.1	0.595742720808739	3.97329949175985e-41	postive
MAP3K7	AC092376.2	0.561077610478122	1.04778022045266e-35	postive
BRAF	MORC2-AS1	0.736404485897453	6.42017518055492e-72	postive
BRAF	AC008870.4	0.597186922153642	2.28487593857162e-41	postive
ATRX	AC008870.4	0.646055212759656	2.82338044193229e-50	postive
TSC1	AC073957.3	0.573072542600575	1.64847889256002e-37	postive
BRAF	AC073957.3	0.643434652859896	9.33072400373046e-50	postive
BRAF	AC110792.3	0.722669488016867	4.46122853890536e-68	postive
ATRX	AC110792.3	0.535628935459463	4.09251624261162e-32	postive
TSC1	AL121832.3	0.50576159278565	2.85745400651289e-28	postive
BRAF	AL121832.3	0.518821697084885	6.63512911918873e-30	postive
TSC1	SSBP3-AS1	0.553277947203845	1.42551367947633e-34	postive
BRAF	SSBP3-AS1	0.630535832499247	2.83722163224078e-47	postive
ATRX	SSBP3-AS1	0.626215635695472	1.81359784053476e-46	postive
TSC1	AC018766.1	0.556712280885808	4.5547697582687e-35	postive
BRAF	AC018766.1	0.651608698215408	2.15561201315691e-51	postive
ATRX	AC018766.1	0.524672525754763	1.16556261458158e-30	postive
BRAF	AL356481.1	0.531955002071671	1.27543807775424e-31	postive
BRAF	NARF-IT1	0.594942437231556	5.39238843473495e-41	postive
ATRX	NARF-IT1	0.513438188629961	3.19164735420108e-29	postive
TSC1	AC008750.4	0.502051642295826	8.08107401229621e-28	postive
BRAF	AC008750.4	0.59670461387119	2.74944640673192e-41	postive
ATRX	AC008750.4	0.639117055108199	6.52025782316077e-49	postive
TSC1	AL139099.2	0.502093232092478	7.98800430253442e-28	postive
BRAF	AL139099.2	0.592899472886915	1.17133077613241e-40	postive
ATRX	AL139099.2	0.568313973250136	8.73522975542943e-37	postive
BRAF	MUC20-OT1	0.536545686117849	3.07510203114819e-32	postive
BRAF	AL032819.1	0.503974095663911	4.7228278427538e-28	postive
BRAF	RC3H1-IT1	0.582849196644584	4.91560166517002e-39	postive
ATRX	RC3H1-IT1	0.562757948544409	5.91672405032516e-36	postive
BRAF	AC012085.2	0.599281848670695	1.01890414802394e-41	postive
BRAF	RNASEH2B-AS1	0.799768708234074	2.40378445235675e-93	postive
ATRX	RNASEH2B-AS1	0.551308508671174	2.72609368727241e-34	postive
TSC1	AP000866.1	0.614087002347394	2.84478497016965e-44	postive
BRAF	AP000866.1	0.573956349058743	1.20580245687309e-37	postive
ATRX	AP000866.1	0.570802931636116	3.66402229108608e-37	postive
BRAF	SDK1-AS1	0.797013921017979	2.93634500214977e-92	postive
ATRX	SDK1-AS1	0.528185611400064	4.03563822614199e-31	postive
ATRX	AC104564.5	0.550953874520145	3.06227564935319e-34	postive
KLF9	MAGI2-AS3	0.533646764438061	7.56985299102622e-32	postive
BNIP3	LINC01550	0.506686557975644	2.20064698963087e-28	postive
BRAF	AP000766.1	0.71530756885528	4.11748621555204e-66	postive
ATRX	AP000766.1	0.630304997003699	3.13518108424775e-47	postive
BRAF	LINC01675	0.800765308353913	9.62688175677052e-94	postive
BRAF	LIPC-AS1	0.799941269556437	2.05232050658795e-93	postive
CDKN2A	CDKN2A-DT	0.8089997075277	4.08383750150396e-97	postive
KLF9	PCAT19	0.606477435745524	6.07502405961071e-43	postive
TSC1	PPP1R26-AS1	0.509736827902217	9.24762528123524e-29	postive
ATRX	AL359921.1	0.535628477731889	4.09309942914806e-32	postive
BRAF	AC040934.1	0.670091928706501	2.75599979377115e-55	postive
ATRX	AC040934.1	0.608051501434012	3.2470038030812e-43	postive
KLF9	LINC01081	0.555055737378989	7.91024589356072e-35	postive
BRAF	LINC01876	0.807631609239975	1.52281373232291e-96	postive
ATRX	LINC01876	0.52427589821755	1.31281340446932e-30	postive
TSC1	C2orf49-DT	0.522187508826134	2.44980396599829e-30	postive
GATA3	MIOS-DT	0.51109999148555	6.25940599499908e-29	postive
BRAF	AC087286.4	0.589826892267895	3.72276187002513e-40	postive
ATRX	AC087286.4	0.651521432062024	2.2454713619107e-51	postive
OTULIN	AL031666.2	0.531647381083214	1.40191246060529e-31	postive
BRAF	AL031666.2	0.779110044995496	1.39309572284222e-85	postive
ATRX	AL031666.2	0.573128450462953	1.61623562582304e-37	postive
BRAF	AC112493.1	0.626531502189871	1.58513389241226e-46	postive
BRAF	SDCBP2-AS1	0.580627827133338	1.10335006080392e-38	postive
ATRX	SDCBP2-AS1	0.65576718747884	3.0305077191088e-52	postive
ATRX	AC144548.1	0.539752924185846	1.12353074808143e-32	postive
BRAF	AC005537.1	0.504562587936115	4.00404847089586e-28	postive
TSC1	AC021321.1	0.503839955554698	4.90372917047414e-28	postive
BRAF	AC021321.1	0.632441796726405	1.23992594804062e-47	postive
TSC1	AC245052.4	0.501730470902152	8.83680890802908e-28	postive
TSC1	AP000873.1	0.518528940981948	7.23201252389108e-30	postive
BRAF	AP000873.1	0.574848971277534	8.78407185112025e-38	postive
ATRX	AL161891.1	0.502317909180742	7.5032413424524e-28	postive
BRAF	AP001001.1	0.613707951221281	3.31995895716673e-44	postive
ATRX	AP001001.1	0.65849579843037	8.2236235287332e-53	postive
BRAF	AC090579.1	0.750446882812101	4.19137765868114e-76	postive
KLF9	MAP3K4-AS1	0.615863789154501	1.37525241066575e-44	postive
TSC1	LINC01355	0.575531428375305	6.89007263057684e-38	postive
BRAF	LINC01355	0.659088110040698	6.18469875328752e-53	postive
BRAF	AC005070.3	0.684440554231097	1.65312558810721e-58	postive
ATRX	AC005070.3	0.645757595626051	3.23582795484422e-50	postive
BACH2	AC243960.3	0.51705706877931	1.11376438506172e-29	postive
BRAF	AC012358.1	0.5772807566749	3.6875463984958e-38	postive
ATRX	AC012358.1	0.579203951180663	1.84661738074372e-38	postive
MAP3K7	LINC01719	0.554680721157993	8.95929213789535e-35	postive
BRAF	KCNIP2-AS1	0.609334414784626	1.94362721472004e-43	postive
BRAF	AL160314.2	0.649993725139732	4.58004521415289e-51	postive
BNIP3	LINC01134	0.554952978169308	8.18495741924242e-35	postive
BRAF	AC004637.1	0.581435437866476	8.229322527247e-39	postive
ATRX	AC004637.1	0.59480743887002	5.67698372942298e-41	postive
BRAF	AC063919.1	0.561258364181255	9.85463321917453e-36	postive
BRAF	AC012645.2	0.655653700008997	3.19850918962307e-52	postive
MAPK8	AC008543.1	0.519419416051815	5.56361628960876e-30	postive
BRAF	AC008543.1	0.659299845853439	5.58489388673872e-53	postive
ATRX	AC008543.1	0.535353452524954	4.45879462608091e-32	postive
BRAF	AC004951.1	0.644559890638657	5.5927228087415e-50	postive
ATRX	AC004951.1	0.574100460480534	1.14575749850425e-37	postive
TERT	AC026740.1	0.542635179427852	4.50396544252799e-33	postive
BRAF	LINC01414	0.673958391307747	3.89033190397162e-56	postive
BRAF	AL512506.1	0.787719605727605	1.0335476055293e-88	postive
ATRX	AL512506.1	0.597244443684301	2.23494515183869e-41	postive
TSC1	AC024267.3	0.555354642411286	7.16198977763733e-35	postive
BRAF	AC024267.3	0.681629451379752	7.31301239174778e-58	postive
ATRX	AC024267.3	0.561371842162617	9.48230350805488e-36	postive
BRAF	SNHG14	0.652757133213826	1.25777657515152e-51	postive
OTULIN	AC026124.2	0.503469703247584	5.4393544893464e-28	postive
BRAF	AC026124.2	0.735464110188166	1.19737356035985e-71	postive
ATRX	AC026124.2	0.569322267289297	6.14904144656666e-37	postive
BRAF	AL080317.1	0.816088231296936	3.74746965808831e-100	postive
ATRX	AL080317.1	0.514561815936497	2.30482370514549e-29	postive
BRAF	MED4-AS1	0.751758857084331	1.64835672864547e-76	postive
ATRX	MED4-AS1	0.549619029130015	4.73805216889672e-34	postive
ATRX	AC024075.1	0.664759730192566	3.9087998735564e-54	postive
BRAF	AC137630.2	0.53232416234336	1.13848665357727e-31	postive
OTULIN	AC078778.1	0.509800019909373	9.08217218901758e-29	postive
BRAF	AC078778.1	0.722096452025435	6.37818634169457e-68	postive
ATRX	AC078778.1	0.668529333868237	6.02950929575629e-55	postive
BRAF	AC087286.1	0.571772240447487	2.60701763528302e-37	postive
ATRX	AC087286.1	0.673002061897335	6.33141193137482e-56	postive
TSC1	AL138756.1	0.600371473561678	6.67861354052523e-42	postive
BRAF	AL138756.1	0.676235982397804	1.21066453746017e-56	postive
BRAF	MCM3AP-AS1	0.617774194950411	6.26215377352867e-45	postive
ATRX	MCM3AP-AS1	0.595247787528078	4.79976241972516e-41	postive
TSC1	AL031282.2	0.561116061145545	1.03420534540242e-35	postive
TSC1	AC008764.8	0.570157151852193	4.5937171232216e-37	postive
BRAF	AC008115.3	0.502546642096751	7.03960065399312e-28	postive
ATRX	AC008115.3	0.624071325940171	4.50544868810079e-46	postive
ATRX	GNG12-AS1	0.650944902599122	2.93995534641221e-51	postive
FLT3	TSPOAP1-AS1	0.537827903074708	2.05875410250249e-32	postive
BACH2	TSPOAP1-AS1	0.598820761976038	1.21772567237737e-41	postive
BRAF	AC026202.2	0.521626178734533	2.89489949400031e-30	postive
LEF1	LINC01405	0.507970000721125	1.52963018154667e-28	postive
BRAF	AL450998.2	0.555355975953884	7.15881370015286e-35	postive
ATRX	AL450998.2	0.677673299905117	5.76418549729154e-57	postive
BRAF	AC022893.3	0.755385630114635	1.21143844130557e-77	postive
ATRX	AC022893.3	0.629341049310462	4.75306631179035e-47	postive
BRAF	AC124312.3	0.728495101400462	1.11871129941642e-69	postive
KLF9	AL136084.2	0.562495461965822	6.47059835490201e-36	postive
GATA3	AL390294.1	0.66829640985119	6.77308192818541e-55	postive
ATRX	RAP2C-AS1	0.616592696156346	1.01929658129978e-44	postive
AXL	AL596244.1	0.604914047489548	1.12789472873124e-42	postive
MYC	EMSLR	0.621908009570256	1.120302777475e-45	postive
BACH2	LINC02202	0.508329562603374	1.38105828601605e-28	postive
BRAF	AC007292.2	0.540015300214338	1.03420030824585e-32	postive
OTULIN	AC015923.1	0.505824655674879	2.80709309238043e-28	postive
BRAF	AC015923.1	0.826520679800053	7.18098242592316e-105	postive
ATRX	AC015923.1	0.550216835628611	3.89774384857707e-34	postive
DDX58	KLHDC7B-DT	0.597416084771165	2.09229129936745e-41	postive
BRAF	DIP2C-AS1	0.671483017936354	1.36723112997002e-55	postive
ATRX	DIP2C-AS1	0.566726178505511	1.51463582615237e-36	postive
ATRX	AC087854.1	0.581621376227057	7.69119490634618e-39	postive
BRAF	AC100821.2	0.682485277731566	4.65863284897711e-58	postive
TSC1	AL158212.3	0.561793562027358	8.21667302828707e-36	postive
BRAF	AL158212.3	0.516970431657697	1.14236126483148e-29	postive
ATRX	AL158212.3	0.545007179796302	2.1086124228405e-33	postive
MAP3K7	AC020928.1	0.566077016746179	1.89523893156391e-36	postive
BRAF	AF230666.1	0.703147748724872	5.33833101543742e-63	postive
ATRX	AF230666.1	0.605028389722069	1.07811584127078e-42	postive
BRAF	GRHL3-AS1	0.539275343183581	1.30615841572925e-32	postive
ATRX	ANKRD44-IT1	0.532194439941673	1.18486769259085e-31	postive
BRAF	RUFY1-AS1	0.586523478546618	1.27297591039757e-39	postive
ATRX	RUFY1-AS1	0.599635279404536	8.88602457919945e-42	postive
CDKN2A	CDKN2B-AS1	0.511117118580604	6.22871788232229e-29	postive
BRAF	AC104041.1	0.659535798544202	4.98427256870714e-53	postive
TSC1	AC009121.2	0.527698651672994	4.67823782392403e-31	postive
BRAF	AC009121.2	0.560864118732112	1.12642443258375e-35	postive
BRAF	AL162734.1	0.624702142975256	3.44982922864528e-46	postive
BRAF	DTX2P1-UPK3BP1-PMS2P11	0.561850498596195	8.05914781829857e-36	postive
BRAF	AC068533.3	0.713437568555014	1.27027778652732e-65	postive
ATRX	AC068533.3	0.599307821080635	1.00871585130671e-41	postive
BRAF	LINC02109	0.780994760186273	2.95831157504785e-86	postive
FASLG	LINC02084	0.636325025981205	2.25484296960149e-48	postive
TNFRSF1B	LINC02084	0.529369317026041	2.81509414636393e-31	postive
BRAF	AL390195.2	0.609458455334038	1.84931322264779e-43	postive
BRAF	AC119800.1	0.647488393709342	1.46112112644127e-50	postive
ATRX	NPTN-IT1	0.595778216426059	3.91976516716362e-41	postive
BRAF	ODF2-AS1	0.656663842252819	1.97707321953233e-52	postive
ATRX	ODF2-AS1	0.618674984866429	4.31330086448361e-45	postive
BRAF	LINC01194	0.518794997391765	6.68748311827571e-30	postive
BRAF	AC025031.4	0.83357364963871	3.0481536309711e-108	postive
ATRX	AC025031.4	0.543022729945706	3.98036122921774e-33	postive
TSC1	AC008735.4	0.531435555152365	1.49613625236938e-31	postive
BRAF	Z98884.2	0.545311790692065	1.91196340786766e-33	postive
ATRX	Z98884.2	0.506890129506809	2.0774940492398e-28	postive
BRAF	AL136221.1	0.660073598304519	3.84422397957032e-53	postive
BRAF	AP002907.1	0.554748735597818	8.75931097385677e-35	postive
ATRX	AP002907.1	0.545940782761992	1.56152157766435e-33	postive
BRAF	AL031667.3	0.560828443762107	1.14012424310431e-35	postive
BRAF	PHC2-AS1	0.673158236619602	5.84808029615153e-56	postive
ATRX	PHC2-AS1	0.508900569231194	1.17390855304618e-28	postive
BRAF	AC022165.1	0.715694170280861	3.25828513738476e-66	postive
ATRX	AC022165.1	0.562752682293879	5.92736080165448e-36	postive
BRAF	AC004596.1	0.522571193632477	2.18522586001295e-30	postive
TSC1	ZDHHC20-IT1	0.522226276580255	2.4216928026897e-30	postive
BRAF	ZDHHC20-IT1	0.755420148904863	1.18144966535923e-77	postive
ATRX	ZDHHC20-IT1	0.591782569573681	1.78587141833306e-40	postive
TSC1	AL139041.1	0.513555561614911	3.0851149324067e-29	postive
BRAF	AL139041.1	0.727257147618266	2.46801666780972e-69	postive
TSC1	AC109460.2	0.543548199491985	3.36540865383214e-33	postive
ATRX	AL356019.2	0.539255671520295	1.3142800060164e-32	postive
BRAF	AC084781.1	0.65102467129754	2.83245617659495e-51	postive
TSC1	GARS1-DT	0.564285968723349	3.50878418998496e-36	postive
BRAF	GARS1-DT	0.698235285725602	8.7174901408026e-62	postive
ATRX	GARS1-DT	0.54995989002454	4.23912917356981e-34	postive
BRAF	LINC01290	0.600169654620717	7.22299382284004e-42	postive
TSC1	MIR600HG	0.706784514396314	6.50442882239339e-64	postive
BRAF	MIR600HG	0.540331329959179	9.3588982382695e-33	postive
BRAF	N4BP2L2-IT2	0.794538631906056	2.69276100807915e-91	postive
ATRX	N4BP2L2-IT2	0.616598062483448	1.01704840230422e-44	postive
BRAF	ITFG1-AS1	0.614591883119418	2.31502536051959e-44	postive
ATRX	ITFG1-AS1	0.624183499716861	4.29675473019813e-46	postive
BRAF	FIRRE	0.620079722792516	2.40581427509911e-45	postive
ATRX	FIRRE	0.512734401495639	3.91110650138059e-29	postive
BRAF	AC093382.1	0.676742533499892	9.32503585318627e-57	postive
TSC1	AC097634.1	0.500204620201914	1.34956813994612e-27	postive
BRAF	AC097634.1	0.59934487336378	9.94355715157718e-42	postive
ATRX	AC015853.1	0.514667126620878	2.23542621546785e-29	postive
ATRX	PRC1-AS1	0.594482951617714	6.42337577352197e-41	postive
OTULIN	AC021087.3	0.53312159528497	8.90345114218298e-32	postive
BRAF	AC021087.3	0.646228595384783	2.60760318358643e-50	postive
BRAF	ARHGEF2-AS2	0.60343008467331	2.0228568097967e-42	postive
BRAF	LINC01376	0.624721550953578	3.42157697566784e-46	postive
BRAF	AC114980.1	0.534933556540401	5.08035190152871e-32	postive
ATRX	AC114980.1	0.571232699832776	3.15123912301454e-37	postive
BRAF	AC008121.2	0.746824318242143	5.35121481967027e-75	postive
OTULIN	AC011466.1	0.507275291837477	1.86282956035918e-28	postive
BRAF	AC011466.1	0.634348459193648	5.38568975998108e-48	postive
ATRX	AC011466.1	0.616531934127414	1.04509858808753e-44	postive
BRAF	AC104170.1	0.523227137090159	1.79677765875215e-30	postive
ATRX	AC104170.1	0.617497663681137	7.01979003901629e-45	postive
BRAF	NUTM2B-AS1	0.74839459564047	1.7836838601102e-75	postive
ATRX	NUTM2B-AS1	0.559161340018205	2.00255756888883e-35	postive
BRAF	AC011773.1	0.54046330410041	8.97626488770069e-33	postive
TSC1	HM13-IT1	0.539796597753942	1.10814881158127e-32	postive
TSC1	MORF4L2-AS1	0.61051511462711	1.20948038441898e-43	postive
BRAF	MORF4L2-AS1	0.601706890358897	3.97096574512752e-42	postive
BRAF	AC245884.10	0.769454170394981	3.09188072522208e-82	postive
ATRX	AC245884.10	0.572156305159792	2.27740621530774e-37	postive
BRAF	AC068790.5	0.662508945096822	1.17791595102651e-53	postive
ATRX	AC068790.5	0.621500242731541	1.32909443749222e-45	postive
BRAF	BACH1-IT2	0.575643745275227	6.61975324988146e-38	postive
ATRX	BACH1-IT2	0.63776531434976	1.19080577720632e-48	postive
BRAF	NECTIN4-AS1	0.562195346700349	7.16698250089935e-36	postive
BRAF	AC015849.4	0.623736095889651	5.19090972370462e-46	postive
ATRX	AC015849.4	0.619450250631192	3.12634716343301e-45	postive
LEF1	AC069120.1	0.575464571247413	7.05614226283874e-38	postive
MAP3K7	AL133338.1	0.604298247309818	1.43782724829588e-42	postive
BRAF	AC073283.1	0.596455132157116	3.02531877260594e-41	postive
ATRX	AC011510.1	0.584262955533191	2.92882050939951e-39	postive
BRAF	AC245884.8	0.534110401212848	6.55798912523586e-32	postive
BRAF	AL109614.1	0.693538908080336	1.19442873835174e-60	postive
ATRX	AL109614.1	0.555230450471718	7.46397161481654e-35	postive
TSC1	AL590369.1	0.595541187494076	4.29127313370824e-41	postive
BRAF	AL590369.1	0.537324927308984	2.41017503948038e-32	postive
LEF1	AL163953.1	0.657499899576456	1.32584712865084e-52	postive
BRAF	AL592043.1	0.617471254813618	7.09673199191935e-45	postive
BRAF	LINC02820	0.538114380378734	1.8817835082823e-32	postive
BRAF	AL731569.1	0.546404970342864	1.34442462622725e-33	postive
TSC1	AC245060.6	0.560050131333001	1.48366138514183e-35	postive
BRAF	AC008635.1	0.549719877100152	4.5846754011501e-34	postive
ATRX	AC008635.1	0.603874471454673	1.69876335751104e-42	postive
BRAF	AC004918.3	0.656482431468961	2.15577150562461e-52	postive
ATRX	AC004918.3	0.648326543926896	9.9234944300892e-51	postive
BRAF	AC004083.1	0.608104037249963	3.17962669257486e-43	postive
BRAF	LAMC1-AS1	0.534219380330666	6.34028777554532e-32	postive
ATRX	LAMC1-AS1	0.621850419773488	1.14768937829596e-45	postive
BRAF	AC024270.3	0.655301699782608	3.78061199317854e-52	postive
ATRX	AC024270.3	0.609330005084978	1.94706645584648e-43	postive
ATRX	AC010973.1	0.548429020319903	6.98025263158289e-34	postive
BRAF	AC073517.1	0.712358204725834	2.4239226551625e-65	postive
ATRX	AC073517.1	0.590245965038278	3.18191017375254e-40	postive
BRAF	AC112722.1	0.68334588319668	2.95562240289696e-58	postive
ATRX	AC112722.1	0.534223620551453	6.33196340157715e-32	postive
TSC1	AP001619.1	0.538690687072222	1.57010943738782e-32	postive
BRAF	AP001619.1	0.740189444870886	5.08402568457369e-73	postive
ATRX	AP001619.1	0.621677285455063	1.23408344166124e-45	postive
BACH2	AL662844.4	0.507421292462348	1.78732051682912e-28	postive
BRAF	AL359220.1	0.737303364699493	3.52956063095335e-72	postive
ATRX	AL359220.1	0.566837561743324	1.45741172432045e-36	postive
BRAF	UBL7-AS1	0.511828318036081	5.07760368886145e-29	postive
BRAF	AC004908.2	0.520864883137509	3.62867441827363e-30	postive
OTULIN	AL031710.2	0.500290871419237	1.3177233804386e-27	postive
BRAF	AL031710.2	0.620737536408844	1.82847046313494e-45	postive
OTULIN	AC010976.1	0.50737432247662	1.81127648446162e-28	postive
BRAF	AC010976.1	0.801879307087742	3.44016186509929e-94	postive
ATRX	AC010976.1	0.644851214722635	4.89687897724408e-50	postive
ATRX	AC009716.1	0.615258551838746	1.76252692428622e-44	postive
TSC1	AC024075.3	0.542210971039084	5.15542603982218e-33	postive
BRAF	AC024075.3	0.618548951308541	4.54459788830494e-45	postive
ATRX	AC024075.3	0.634740570259014	4.53364774217601e-48	postive
TSC1	AC008735.1	0.51196836574776	4.87707863498749e-29	postive
BRAF	AC105036.3	0.569532160971237	5.71482256191356e-37	postive
ATRX	AC105036.3	0.546979311222895	1.11675273686131e-33	postive
BRAF	PABPC4-AS1	0.738732977287483	1.35604450262637e-72	postive
ATRX	PABPC4-AS1	0.642848582424365	1.21709622832672e-49	postive
BRAF	AC010422.4	0.679450318009607	2.28945811810375e-57	postive
ATRX	AC010422.4	0.605314890826762	9.62746703353257e-43	postive
BRAF	AC009948.1	0.534529846647399	5.75851536393564e-32	postive
BRAF	FAM13A-AS1	0.65442598488097	5.72522935617136e-52	postive
ATRX	FAM13A-AS1	0.581664786806088	7.57066617226813e-39	postive
ATRX	ENTPD1-AS1	0.699351932030732	4.64347376423166e-62	postive
BACH2	LINC00892	0.522563353279714	2.19033843166109e-30	postive
BRAF	AL110115.1	0.589530812885624	4.15885086088721e-40	postive
ATRX	AL110115.1	0.569179490860467	6.46292255723846e-37	postive
BRAF	AC004233.1	0.554990270043786	8.08418835699804e-35	postive
TSC1	KDM4A-AS1	0.579998768490524	1.38567624909478e-38	postive
BRAF	KDM4A-AS1	0.678005180983443	4.85355373344257e-57	postive
IPMK	AC108449.2	0.509823653334619	9.02104843467914e-29	postive
BRAF	AC108449.2	0.718513467239521	5.84239897153344e-67	postive
ATRX	AC108449.2	0.776371024914694	1.28881707174251e-84	postive
TSC1	Z94721.1	0.581968456192008	6.7782818231567e-39	postive
BRAF	Z94721.1	0.5756861285378	6.5204998230185e-38	postive
ATRX	Z94721.1	0.546347394320803	1.3696378338668e-33	postive
BRAF	AC091982.1	0.554570984219112	9.29151810555939e-35	postive
ATRX	AC091982.1	0.559845134710086	1.59005219029375e-35	postive
BRAF	AC012557.1	0.740305024235448	4.7019092042835e-73	postive
ATRX	AC012557.1	0.629227508519196	4.9913436566855e-47	postive
TSC1	CAPN10-DT	0.543272977134457	3.6747537277179e-33	postive
OTULIN	AC006064.2	0.54999057944421	4.19684711899755e-34	postive
BRAF	AC006064.2	0.686351198128162	5.9592714410947e-59	postive
ATRX	AC006064.2	0.630192372307156	3.29161673821426e-47	postive
BRAF	AC024560.3	0.550983003578445	3.03318068453135e-34	postive
BACH2	U62631.1	0.806465943371366	4.63488034694197e-96	postive
BRAF	AC104984.5	0.574837326899642	8.82050289326417e-38	postive
ATRX	AC104984.5	0.653136359248288	1.05225537165758e-51	postive
TSC1	FBXL19-AS1	0.515299155069458	1.86027906696881e-29	postive
BRAF	AL513327.1	0.609632174542032	1.72480526675018e-43	postive
ATRX	AL513327.1	0.674105188075818	3.60951360471196e-56	postive
BRAF	AC026782.2	0.710946433936148	5.61833937886567e-65	postive
TSC1	LINC01126	0.567126963098607	1.31854313079616e-36	postive
BRAF	LINC01126	0.681685991462489	7.09870256012227e-58	postive
ATRX	LINC01126	0.533559222400919	7.77755395872057e-32	postive
TSC1	MIR302CHG	0.539677911756232	1.15044485024548e-32	postive
BRAF	MIR302CHG	0.65569959920801	3.12947749563186e-52	postive
ATRX	MIR302CHG	0.608955467676372	2.26229968032671e-43	postive
BRAF	TXNDC12-AS1	0.703993021869414	3.28223154905456e-63	postive
ATRX	TXNDC12-AS1	0.656141460729695	2.53609707012311e-52	postive
BRAF	AC127024.3	0.51335363491881	3.27063729181808e-29	postive
ATRX	AC127024.3	0.571778712013703	2.60109038133523e-37	postive
BRAF	AC134407.1	0.725126650341572	9.53495496169025e-69	postive
ATRX	AC134407.1	0.626634823868408	1.51678438460075e-46	postive
