# Supplementary material for: Predicting Prognosis and Distinguishing Cold and Hot Tumors in Bladder Urothelial Carcinoma Based on Necroptosis-Associated lncRNAs
Source: Front Immunol. 2022 Jul 4;13:916800. doi: 10.3389/fimmu.2022.916800 (PMC9289196; doi:10.3389/fimmu.2022.916800)
Supplement: Appendix T3 — The results of the immune cell correlation analysis. [file Table_3.xlsx]

## Sheet: Sheet1
immune	cor	pvalue
B cell_TIMER	-0.1414	0.00481574
T cell CD8+_TIMER	0.340116	3.51893e-12
Neutrophil_TIMER	0.321532	5.63973e-11
Macrophage_TIMER	0.145636	0.00367888
Myeloid dendritic cell_TIMER	0.371077	2.25284e-14
B cell memory_CIBERSORT	-0.154183	0.0020915
B cell plasma_CIBERSORT	-0.21111	2.27949e-05
T cell CD4+ naive_CIBERSORT	-0.125125	0.0127067
T cell CD4+ memory activated_CIBERSORT	0.206255	3.53405e-05
T cell follicular helper_CIBERSORT	-0.137861	0.00599854
T cell regulatory (Tregs)_CIBERSORT	-0.27773	1.90692e-08
Monocyte_CIBERSORT	-0.137862	0.00599823
Macrophage M0_CIBERSORT	0.170776	0.000643096
Macrophage M1_CIBERSORT	0.161158	0.00129124
Macrophage M2_CIBERSORT	0.16198	0.00121833
Myeloid dendritic cell activated_CIBERSORT	-0.10573	0.035444
Mast cell resting_CIBERSORT	0.106916	0.0334223
Neutrophil_CIBERSORT	0.209769	2.57577e-05
B cell memory_CIBERSORT-ABS	-0.115083	0.0219929
T cell CD8+_CIBERSORT-ABS	0.109631	0.0291602
T cell CD4+ naive_CIBERSORT-ABS	-0.127144	0.0113278
T cell CD4+ memory activated_CIBERSORT-ABS	0.211033	2.29558e-05
T cell regulatory (Tregs)_CIBERSORT-ABS	-0.176368	0.000421478
NK cell activated_CIBERSORT-ABS	0.16379	0.00107095
Macrophage M0_CIBERSORT-ABS	0.22142	8.68363e-06
Macrophage M1_CIBERSORT-ABS	0.179567	0.000329065
Macrophage M2_CIBERSORT-ABS	0.233313	2.69072e-06
Mast cell resting_CIBERSORT-ABS	0.153195	0.00223587
Neutrophil_CIBERSORT-ABS	0.220196	9.76157e-06
Macrophage M1_QUANTISEQ	0.336531	6.09885e-12
Neutrophil_QUANTISEQ	-0.123514	0.0139113
NK cell_QUANTISEQ	-0.142558	0.00447718
T cell CD8+_QUANTISEQ	0.190668	0.000134901
T cell regulatory (Tregs)_QUANTISEQ	0.15779	0.00163374
Myeloid dendritic cell_QUANTISEQ	-0.182437	0.000262596
uncharacterized cell_QUANTISEQ	-0.165691	0.00093401
T cell CD8+_MCPCOUNTER	0.172512	0.000564806
cytotoxicity score_MCPCOUNTER	0.276307	2.26728e-08
NK cell_MCPCOUNTER	0.196924	7.97851e-05
Monocyte_MCPCOUNTER	0.277655	1.9245e-08
Macrophage/Monocyte_MCPCOUNTER	0.277655	1.9245e-08
Myeloid dendritic cell_MCPCOUNTER	0.129673	0.00978838
Neutrophil_MCPCOUNTER	-0.106459	0.0341899
Cancer associated fibroblast_MCPCOUNTER	0.247395	6.18876e-07
Myeloid dendritic cell activated_XCELL	0.236866	1.87294e-06
B cell_XCELL	0.117831	0.0189983
T cell CD4+ memory_XCELL	0.124684	0.0130272
T cell CD4+ naive_XCELL	-0.127216	0.0112813
T cell CD4+ central memory_XCELL	-0.282978	9.98744e-09
T cell CD8+_XCELL	-0.10053	0.0455791
T cell CD8+ central memory_XCELL	0.131979	0.00854974
T cell CD8+ effector memory_XCELL	0.103347	0.0398234
Class-switched memory B cell_XCELL	-0.102181	0.0421271
Common myeloid progenitor_XCELL	0.132773	0.00815633
Myeloid dendritic cell_XCELL	0.181792	0.000276345
Eosinophil_XCELL	-0.160651	0.00133812
Cancer associated fibroblast_XCELL	0.138753	0.00567799
Macrophage_XCELL	0.295928	1.90971e-09
Macrophage M1_XCELL	0.319947	7.08367e-11
Macrophage M2_XCELL	0.174392	0.000490047
B cell memory_XCELL	0.144295	0.00400934
Monocyte_XCELL	0.285524	7.26171e-09
Plasmacytoid dendritic cell_XCELL	0.269861	4.90501e-08
T cell CD4+ Th1_XCELL	0.158706	0.00153313
T cell CD4+ Th2_XCELL	0.353485	4.25071e-13
immune score_XCELL	0.203426	4.54134e-05
microenvironment score_XCELL	0.194683	9.64834e-05
Cancer associated fibroblast_EPIC	0.212177	2.06739e-05
T cell CD4+_EPIC	-0.253883	3.04918e-07
Macrophage_EPIC	0.242346	1.05919e-06
NK cell_EPIC	0.292064	3.15617e-09
uncharacterized cell_EPIC	-0.110254	0.0282503
