# Supplementary material for: Predicting Prognosis and Distinguishing Cold and Hot Tumors in Bladder Urothelial Carcinoma Based on Necroptosis-Associated lncRNAs
Source: Front Immunol. 2022 Jul 4;13:916800. doi: 10.3389/fimmu.2022.916800 (PMC9289196; doi:10.3389/fimmu.2022.916800)
Supplement: Appendix T4 — the data of significantly different infiltrated immune cells among clusters on various platforms. [file Table_4.xlsx]

## Sheet: Sheet1
immune	pvalue
B cell_TIMER	0.000435076
T cell CD8+_TIMER	1.26826e-08
Neutrophil_TIMER	2.79576e-07
Myeloid dendritic cell_TIMER	1.21228e-10
B cell plasma_CIBERSORT	1.33959e-05
T cell CD4+ memory activated_CIBERSORT	5.25274e-05
T cell follicular helper_CIBERSORT	0.00170545
T cell regulatory (Tregs)_CIBERSORT	8.35662e-05
T cell gamma delta_CIBERSORT	0.0145139
Macrophage M0_CIBERSORT	0.00134585
Macrophage M1_CIBERSORT	0.00436517
Macrophage M2_CIBERSORT	0.00297398
Myeloid dendritic cell activated_CIBERSORT	0.0100038
Neutrophil_CIBERSORT	0.00270957
B cell plasma_CIBERSORT-ABS	0.0220515
T cell CD4+ memory resting_CIBERSORT-ABS	0.00906102
T cell CD4+ memory activated_CIBERSORT-ABS	4.8544e-05
T cell regulatory (Tregs)_CIBERSORT-ABS	0.00694885
T cell gamma delta_CIBERSORT-ABS	0.0141185
NK cell activated_CIBERSORT-ABS	0.000609953
Macrophage M0_CIBERSORT-ABS	0.000234773
Macrophage M1_CIBERSORT-ABS	0.00148074
Macrophage M2_CIBERSORT-ABS	4.62352e-06
Mast cell resting_CIBERSORT-ABS	0.00930835
Neutrophil_CIBERSORT-ABS	0.00065306
B cell_QUANTISEQ	0.0268001
Macrophage M1_QUANTISEQ	5.06189e-07
Neutrophil_QUANTISEQ	0.022654
NK cell_QUANTISEQ	0.000632225
T cell CD8+_QUANTISEQ	0.0226518
Myeloid dendritic cell_QUANTISEQ	0.000905945
cytotoxicity score_MCPCOUNTER	1.08709e-06
NK cell_MCPCOUNTER	0.00158609
Monocyte_MCPCOUNTER	2.12879e-05
Macrophage/Monocyte_MCPCOUNTER	2.12879e-05
Myeloid dendritic cell_MCPCOUNTER	0.000274264
Neutrophil_MCPCOUNTER	0.0154137
Cancer associated fibroblast_MCPCOUNTER	7.48919e-06
Myeloid dendritic cell activated_XCELL	6.58355e-08
T cell CD4+ naive_XCELL	0.00161139
T cell CD4+ (non-regulatory)_XCELL	0.00380771
T cell CD4+ central memory_XCELL	0.000126684
T cell CD8+_XCELL	0.0151247
T cell CD8+ central memory_XCELL	0.00758338
Myeloid dendritic cell_XCELL	2.922e-07
Endothelial cell_XCELL	0.000395841
Eosinophil_XCELL	0.00519614
Cancer associated fibroblast_XCELL	0.00270249
Granulocyte-monocyte progenitor_XCELL	0.021666
Hematopoietic stem cell_XCELL	0.00165503
Macrophage_XCELL	7.16825e-09
Macrophage M1_XCELL	1.72967e-09
Macrophage M2_XCELL	0.0170302
B cell memory_XCELL	0.00398459
Monocyte_XCELL	7.6549e-09
T cell NK_XCELL	0.000869279
Plasmacytoid dendritic cell_XCELL	9.11328e-08
B cell plasma_XCELL	0.0423494
T cell CD4+ Th1_XCELL	0.00088456
T cell CD4+ Th2_XCELL	1.17208e-08
immune score_XCELL	2.4889e-05
stroma score_XCELL	0.00117881
microenvironment score_XCELL	6.15036e-06
B cell_EPIC	0.00726516
Cancer associated fibroblast_EPIC	0.000516761
T cell CD4+_EPIC	0.00024601
Macrophage_EPIC	2.5404e-05
NK cell_EPIC	1.64154e-06
